# Supplementary material for: TAB182 aggravates progression of esophageal squamous cell carcinoma by enhancing β-catenin nuclear translocation through FHL2 dependent manner
Source: Cell Death Dis. 2022 Oct 26;13(10):900. doi: 10.1038/s41419-022-05334-2 (PMC9606255; doi:10.1038/s41419-022-05334-2)
Supplement: Supplementary file 4 — Supplementary Table 1 [file 41419_2022_5334_MOESM4_ESM.xlsx]

## Sheet: Table 1
Antibody	Company	Cat#	Application
TAB182	Thermo Fisher	PA5-58172	IHC, IF
TAB182	Santa Cruz Biotechnology	sc-514517	WB, IP
β-tubulin	Ruiyingbio	RLM3030	WB
Ki67	Abways Technology	P46013	IHC
β-catenin	proteintech	51067-2-AP	WB, IF, IP
α-Tubulin	Beyotime	AF0001	WB
Histone3	Beyotime	AF433-1	WB
JUN	Cell Signaling Technology	#9165	WB
MYC	Cell Signaling Technology	#5605	WB
CD44	Cell Signaling Technology	#3570	WB, IHC
SOX9	Beyotime	AF2329	WB
MET	Cell Signaling Technology	#8198	WB
MMP7	Cell Signaling Technology	#3801	WB
TCF7	Cell Signaling Technology	#2203	WB
LEF1	Cell Signaling Technology	#2230	WB
cyclinD1	Cell Signaling Technology	#2978	WB
ALDH1A1	proteintech	15910-AP	WB, IHC
ALDH1A1	Abcam	ab52492	Flowcyto
p75NGF	Abcam	ab52987	WB, Flowctyo
CD133	Abcam	ab19898	WB
BMI1	Abcam	ab14389	WB
SOX2	Abcam	ab97959	WB
Oct-4	Abcam	ab19857	WB, IHC
Gli1	Beyotime	AF6990	WB
FHL2	Santa Cruz Biotechnology	sc-52667	WB, IP
FHL2	proteintech	21619-1-AP	IF
Flag	Beyotime	AF0036	WB, IP
HA	Beyotime	AF5057	WB, IP
primer design	Gene	Sequence
TAB182	TAB182F	GCTTATGCCAGCCAA GATGC
	TAB182R	CGCTCTTCCCAAACTC CTGT
β-actin	β-actinF	CACCATTGGCAATGAGCGGTTCC
	β-actinR	GTAGTTTCGTGGATGCCACAGG
JUN	JUNF	AGTGAGTGACCGCGA CTTTT
	JUNR	TCCCGCACTCTTACTT GTCG
MYC	MYCF	CCCTCCACTCGGAAGGACTA
	MYCR	GCTGGTGCATTTTCGGTTGT
CD44	CD44F	CCTGGCAGCCCCGATTATTT
	CD44R	AAGGACACACCCAAGCAAGG
SOX9	SOX9F	AGAAGGACCACCCGGATTACA
	SOX9R	GAGATGTGCGTCTGCTCCGT
ALDH1A1	ALDH1A1F	GATCCAGGGCCGTACAATAC
	ALDH1A1R	CAAATGAGCATAACCAACGG
SOX2	SOX2F	AAGGATAAGTACACGCTGCCC
	SOX2R	GTTCATGTGCGCGTAACTGT
Nanog	NanogF	CAATGGTGTGACGCAGGGA
	NanogR	TGCACCAGGTCTGAGTGTTC
BMI1	BMI1F	AGATCGGGGCGAGACAATG
	BMI1R	TTTTATTCTGCGGGGCTGGGA
Oct-4	Oct-4F	TCCACTTTGTATAGCCGCTGG
	Oct-4R	TGCATACACACAAACACAGCA
		sense (5'-3')	antisense (5'-3')
TNKS1BP1-si2580		GCCAAGACCAGAGUAAAGUTT	ACUUUACUCUGGUCUUGGCTT
TNKS1BP1-si3961		GGAGAGUUCCUUAAAUCAAGGTT	CCUUGAUUUAAGGAACUCUCCTT
FHL2-siRNA		CUGCUUCUGUGACUUGUAUTT	AUACAAGUCACAGAAGCAGUU
