# Supplementary material for: TAB182 aggravates progression of esophageal squamous cell carcinoma by enhancing β-catenin nuclear translocation through FHL2 dependent manner
Source: Cell Death Dis. 2022 Oct 26;13(10):900. doi: 10.1038/s41419-022-05334-2 (PMC9606255; doi:10.1038/s41419-022-05334-2)
Supplement: Supplementary file 5 — Supplementary Table 2 [file 41419_2022_5334_MOESM5_ESM.xlsx]

## Sheet: Sheet1
AccID	log2FC	Pvalue	FDR	sh2580-1	sh2580-2	sh2580-3	NC-1	NC-2	NC-3	Location	Strand	type_of_gene
LINC01629	-7.04013	6.646e-07	7.54885e-06	0	0	0	37	26	11	chr14:76959638-76965802	+	ncRNA
MFSD1P1	-6.94458	1.39724e-06	1.50303e-05	0	0	0	39	16	13	chr17:4301247-4303382	+	pseudo
EGR2	-6.73966	2.29729e-26	1.10802e-24	4	1	2	208	248	187	chr10:62811996-62819167	-	protein-coding
EGR3	-6.61029	1.71514e-10	3.15361e-09	12	22	0	955	1223	551	chr8:22687661-22693302	-	protein-coding
MIR5008	-6.60027	1.7429e-05	0.000148865	0	0	0	9	28	11	chr1:227941590-227941683	-	ncRNA
EGR4	-6.5187	4.14743e-06	4.08416e-05	0	1	0	41	61	5	chr2:73290929-73293701	-	protein-coding
LOC107985092	-5.50042	0.000299006	0.00186638	0	0	1	35	12	6	chr1:94246985-94336179	+	ncRNA
IL24	-4.9385	1.26904e-37	8.89093e-36	12	3	14	428	252	189	chr1:206897404-206904139	+	protein-coding
MIR29A	-4.64803	1.36588e-07	1.73446e-06	3	0	2	76	39	17	chr7:130876747-130876810	-	ncRNA
LOC105369664	-4.49634	0.00199301	0.00962688	2	0	0	16	8	13	chr12:12879726-12883121	-	lncRNA
ARC	-4.40857	0.00171519	0.00845074	0	1	1	30	10	6	chr8:142611044-142614472	-	protein-coding
LOC107984952	-4.28714	2.1166e-49	1.89029e-47	35	36	6	522	600	247	chr1:44818067-44821994	+	ncRNA
CSF3	-4.20932	0.00017532	0.00116837	4	0	0	35	15	16	chr17:40015361-40017813	+	protein-coding
FOSB	-4.18408	4.06768e-61	4.40774e-59	275	230	130	3696	4641	2127	chr19:45467995-45475179	+	protein-coding
BTBD19	-3.99958	7.53144e-48	6.51149e-46	66	48	24	580	1014	387	chr1:44807442-44814199	+	protein-coding
CTGF	-3.99751	1.92746e-57	1.95806e-55	670	553	329	7672	10206	4579	chr6:131948176-131951378	-	protein-coding
IL1RL1	-3.92242	0.00029491	0.00184506	1	4	0	58	13	8	chr2:102311502-102352367	+	protein-coding
MMP3	-3.91668	2.27516e-162	9.73171e-160	162	108	85	2565	1650	962	chr11:102835797-102843689	-	protein-coding
KRTAP2-3	-3.90774	1.0223e-07	1.32613e-06	2	10	0	53	53	42	NW_003871091.1:208738-209590	-	protein-coding
IGF2BP2-AS1	-3.8054	0.00174225	0.00855288	0	4	0	29	20	6	chr3:185713252-185729787	+	ncRNA
IL11	-3.75887	3.71911e-60	3.951e-58	499	360	210	5478	5743	2346	chr19:55364382-55370463	-	protein-coding
AREG	-3.74387	1.15548e-97	2.18386e-95	2162	1564	1041	24721	22500	11913	chr4:74445098-74455009	+	protein-coding
SERPINE1	-3.4996	0	0	3156	2466	1557	32381	29065	14542	chr7:101127087-101139266	+	protein-coding
HBEGF	-3.40402	3.3736e-170	1.61278e-167	516	401	288	4809	5134	2174	chr5:140332843-140346603	-	protein-coding
TNS4	-3.39742	0	0	1572	1300	922	17554	13708	7098	chr17:40475828-40501681	-	protein-coding
AKAP12	-3.39192	0	0	2033	1888	1425	22527	20449	10488	chr6:151239815-151358559	+	protein-coding
SNORA28	-3.36373	0.000389368	0.00235009	0	4	3	47	21	10	chr14:103337849-103337974	+	snoRNA
DUSP6	-3.30536	6.46895e-288	1.16829e-284	849	642	471	8410	6677	3461	chr12:89347825-89352859	-	protein-coding
LINC01127	-3.27137	3.83362e-11	7.5621e-10	11	9	9	189	73	37	chr2:101983465-101985545	+	ncRNA
PSIP1P1	-3.24684	0.0130559	0.0469181	4	1	0	6	5	19	chr9:15054967-15056600	+	pseudo
MT1X	-3.23584	7.0401e-33	4.33446e-31	725	691	345	9790	4500	2379	chr16:56682470-56684196	+	protein-coding
SPRY4	-3.23075	6.01503e-171	2.96268e-168	362	258	204	3627	2550	1340	chr5:142310427-142325055	-	protein-coding
IMPDH1P10	-3.22099	0.00403982	0.0176467	1	5	0	33	9	10	chr2:201137319-201139003	-	pseudo
LOC107985064	-3.17571	0.00301708	0.0137636	6	0	1	13	19	18	chr17:40458410-40470726	-	ncRNA
RNU6-658P	-3.17462	0.0036622	0.0162727	1	1	3	14	22	9	chr5:74725100-74725204	-	pseudo
SPOCD1	-3.13116	3.05174e-49	2.71054e-47	52	96	44	714	578	304	chr1:31790422-31816051	-	protein-coding
NR4A3	-3.12537	1.96819e-15	5.59284e-14	35	25	15	143	330	114	chr9:99821855-99866893	+	protein-coding
PRSS22	-3.10863	2.97744e-77	4.35994e-75	226	163	76	1853	1372	617	NW_013171812.1:32205-37628	-	protein-coding
TRIML2	-3.10852	0	0	2124	1852	1135	19778	14384	7831	chr4:188091255-188109603	-	protein-coding
DUSP5	-3.0722	2.06238e-225	1.6761e-222	1331	1172	727	10272	10241	4885	chr10:110497867-110511544	+	protein-coding
RPSAP52	-3.02227	3.2416e-13	7.81736e-12	21	15	6	134	120	61	chr12:65758020-65826974	-	pseudo
LOC107985764	-3.01097	0.00484815	0.020532	1	5	1	18	34	4	chr2:23398336-23402338	+	ncRNA
CLCF1	-2.97327	5.48156e-139	1.9369e-136	707	578	310	4777	4592	2223	chr11:67364168-67374177	-	protein-coding
RGS4	-2.95001	0.00550507	0.022838	0	0	8	30	31	13	chr1:163068606-163076802	+	protein-coding
SPI1	-2.92833	0.0128243	0.0462288	1	0	4	16	19	7	chr11:47354858-47395640	-	protein-coding
FST	-2.8974	3.38549e-275	4.2329e-272	2079	1802	1070	17713	11454	6338	chr5:53480338-53487134	+	protein-coding
ATP5G1P6	-2.85314	0.00315229	0.0142881	4	5	0	18	29	10	chr18:63496942-63497498	+	pseudo
KRT16P6	-2.83456	0.00111858	0.00590881	10	0	5	17	37	33	chr17:16817983-16822553	-	pseudo
SLC30A1	-2.81911	7.05048e-65	8.12756e-63	176	121	102	1431	876	474	chr1:211575039-211578757	-	protein-coding
NFATC2	-2.81	0.000131047	0.000901777	4	11	2	61	19	27	chr20:51386957-51562857	-	protein-coding
ADAMTSL4-AS1	-2.75487	0.0041427	0.0180331	3	0	7	43	34	6	chr1:150560895-150574552	-	ncRNA
INHBA	-2.75292	6.9213e-88	1.15978e-85	213	175	103	1495	1076	584	chr7:41685101-41710532	-	protein-coding
LIF	-2.70732	5.48928e-233	4.69594e-230	3301	2733	1988	21062	18824	9690	chr22:30240447-30246851	-	protein-coding
MIR23A	-2.70553	0.0126325	0.0456471	12	0	1	6	50	14	chr19:13836587-13836659	-	ncRNA
LOC105372439	-2.6863	0.00497352	0.0209592	3	9	1	6	40	19	chr19:50788407-50793298	-	ncRNA
RNU6-26P	-2.64353	5.55213e-05	0.000420132	6	5	8	36	45	29	chr3:98804978-98805084	-	pseudo
HAS3	-2.6389	1.28913e-269	1.30959e-266	3676	3477	2195	22946	20798	10818	chr16:69105564-69118719	+	protein-coding
GDF15	-2.63666	4.87468e-151	1.84263e-148	639	636	302	4396	3289	1641	chr19:18386158-18389176	+	protein-coding
ERRFI1	-2.62161	7.44074e-187	4.31935e-184	2565	2474	1479	14975	15054	7328	chr1:8011719-8026333	-	protein-coding
MT1E	-2.61948	1.56816e-166	7.08026e-164	3456	2937	1764	25904	16265	7524	chr16:56625673-56627112	+	protein-coding
TRIB1	-2.61718	4.1108e-206	2.90508e-203	702	749	414	4786	4001	2041	chr8:125430100-125438405	+	protein-coding
EGR1	-2.6079	2.83877e-204	1.92256e-201	2245	1938	1355	13337	12622	6057	chr5:138465492-138469315	+	protein-coding
LOC100507336	-2.59081	0.00121174	0.00633505	6	10	0	39	25	19	chr6:3593531-3720137	-	ncRNA
FOXA1	-2.50099	3.39526e-34	2.16418e-32	136	111	76	639	787	304	chr14:37589552-37595120	-	protein-coding
RHOB	-2.49342	4.1396e-165	1.81851e-162	1275	1286	651	7253	6363	3235	chr2:20447071-20449445	+	protein-coding
LOC107986380	-2.46065	2.40594e-07	2.94031e-06	13	18	10	110	51	50	chr5:53299238-53304901	-	ncRNA
IL1A	-2.45704	2.07034e-160	8.41284e-158	3768	3601	2161	19277	19741	9597	chr2:112773915-112785398	-	protein-coding
LOC105377675	-2.40353	0.00365715	0.0162636	3	16	1	52	15	24	chr5:157651800-157662589	+	ncRNA
MYC	-2.39867	0	0	1748	1753	1038	10994	8116	4029	chr8:127736069-127741434	+	protein-coding
CD274	-2.3957	8.93961e-268	8.54732e-265	2502	2458	1486	13920	11983	6129	chr9:5450503-5470567	+	protein-coding
PTHLH	-2.39121	0	0	3343	3167	2170	20273	15521	8099	chr12:27958084-27974187	-	protein-coding
MIRLET7A2	-2.38678	0.0070683	0.0282324	6	3	2	30	19	8	chr11:122146522-122146593	-	ncRNA
LOC107984312	-2.386	0.00017575	0.00117028	16	11	1	68	43	23	chr11:12184063-12191172	+	ncRNA
LOC102723696	-2.37244	0.000763802	0.004217	13	4	4	40	24	29	chr3:125904926-125915646	-	ncRNA
SERPINB2	-2.36859	5.91612e-58	6.12488e-56	264	312	122	1534	1196	632	chr18:63887705-63903890	+	protein-coding
AQP7P1	-2.3664	1.39643e-06	1.50303e-05	16	8	19	112	69	45	chr9:63315243-63334520	-	pseudo
MIDN	-2.36076	2.54502e-270	2.75779e-267	2810	2578	1525	15256	12544	6062	chr19:1248552-1259143	+	protein-coding
OVOL1	-2.35578	4.27141e-38	3.07201e-36	229	169	89	929	949	430	chr11:65787034-65797219	+	protein-coding
PLK3	-2.34784	3.1563e-77	4.58058e-75	566	436	247	2564	2254	1121	chr1:44799952-44805995	+	protein-coding
KLF7	-2.34597	3.63416e-127	1.09388e-124	1437	1461	922	7208	7271	3646	chr2:207074137-207173851	-	protein-coding
NR4A1	-2.33693	1.82873e-59	1.91769e-57	704	634	428	2900	3693	1658	chr12:52022832-52059507	+	protein-coding
LOC100130476	-2.32849	0.000438678	0.00260514	10	3	9	62	38	17	chr6:137823669-137868233	-	ncRNA
LINC01510	-2.3267	0.00398353	0.0174476	4	5	4	23	29	11	chr7:116563594-116614820	-	ncRNA
SLC20A1	-2.31893	0	0	18981	17371	10526	101649	80761	40545	chr2:112645857-112663825	+	protein-coding
LOC105370496	-2.31673	0.00738777	0.0292952	4	6	2	32	14	11	chr14:51391952-51398186	-	lncRNA
KLF10	-2.31326	7.09894e-115	1.74828e-112	1456	1165	733	6617	6303	2839	chr8:102648777-102655902	-	protein-coding
LOC105376014	-2.30864	0.00477533	0.0202711	4	6	3	21	23	14	chr9:32451017-32454346	-	ncRNA
FOS	-2.30486	4.98174e-72	6.37584e-70	369	423	202	1907	1812	866	chr14:75278778-75282234	+	protein-coding
LOC105374433	-2.28669	3.63816e-16	1.10739e-14	38	55	35	278	244	96	chr4:43316080-43343396	+	ncRNA
SERTAD1	-2.26248	4.84918e-77	6.97509e-75	335	369	199	1949	1609	664	chr19:40422501-40426025	-	protein-coding
EFNB2	-2.26156	8.14621e-180	4.41362e-177	2780	2524	1849	14098	12011	6474	chr13:106489731-106535040	-	protein-coding
PTGER4	-2.25665	5.09853e-15	1.41761e-13	70	50	51	252	326	174	chr5:40679930-40740932	+	protein-coding
LHX1	-2.25477	1.20133e-49	1.07881e-47	191	174	103	1075	759	351	NT_187614.1:1173837-1180980	+	protein-coding
LUCAT1	-2.23689	3.21316e-09	5.07548e-08	26	21	31	151	154	65	chr5:91302986-91314402	-	ncRNA
LOC105371271	-2.21106	0.0112565	0.0415032	16	6	0	18	26	29	chr16:54052918-54057437	+	ncRNA
TRPV3	-2.20691	3.39737e-06	3.41502e-05	27	8	17	124	78	41	chr17:3510502-3557995	-	protein-coding
FUT8-AS1	-2.20314	7.77382e-06	7.1549e-05	45	11	10	171	78	47	chr14:65410592-65412617	-	ncRNA
CORO6	-2.20033	0.0117811	0.0430604	14	1	3	28	45	8	chr17:29614756-29622912	-	protein-coding
TAGLN	-2.19026	6.67458e-17	2.11067e-15	96	49	55	367	356	159	chr11:117199324-117204792	+	protein-coding
PTGS2	-2.18614	5.55621e-23	2.35798e-21	111	101	44	495	444	174	chr1:186671812-186680427	-	protein-coding
ADGRF4	-2.18606	9.15104e-05	0.000654958	8	12	14	49	70	31	chr6:47698553-47722021	+	protein-coding
LAMB3	-2.17521	0	0	9359	9033	5721	46344	36790	20043	chr1:209614870-209653077	-	protein-coding
DUSP1	-2.14668	1.50256e-55	1.47124e-53	625	464	260	2362	2196	1021	chr5:172768090-172771200	-	protein-coding
KRT88P	-2.13913	0.000129757	0.00089519	13	10	10	42	55	34	chr12:52263781-52268497	+	pseudo
CST6	-2.13881	1.00522e-30	5.75311e-29	119	125	70	677	421	240	chr11:66011991-66013505	+	protein-coding
SOX9	-2.1337	4.43341e-274	5.14719e-271	2894	2844	1725	14074	11653	5629	chr17:72121020-72126420	+	protein-coding
HIC1	-2.10954	2.31939e-10	4.19348e-09	34	59	23	171	205	87	chr17:2055099-2059687	+	protein-coding
BDH1	-2.1087	0.00818799	0.0318163	105	97	76	483	93	401	NT_187534.1:2896-49100	+	protein-coding
JUNB	-2.10698	2.47168e-150	9.13063e-148	4768	4442	2535	19838	17834	9315	chr19:12791496-12793311	+	protein-coding
IFFO2	-2.08915	2.81909e-208	2.08279e-205	3780	3584	2333	17042	15185	7194	chr1:18904280-18956672	-	protein-coding
LOC284080	-2.08725	5.38196e-12	1.17263e-10	40	71	30	275	163	121	chr17:50050349-50055739	-	lncRNA
DUSP4	-2.08722	9.47008e-189	5.70099e-186	2702	2373	1586	11896	9982	5064	chr8:29333062-29350750	-	protein-coding
KLF2	-2.08096	3.02198e-53	2.87247e-51	263	263	162	1239	1114	466	chr19:16324826-16328662	+	protein-coding
PGAM1P7	-2.06882	0.00136277	0.00697871	5	10	9	38	38	21	chrX:46646399-46647338	-	pseudo
LOC107987281	-2.06584	0.0019879	0.00960504	17	7	3	61	36	14	chr20:38162782-38165178	-	ncRNA
SELPLG	-2.05002	0.00404526	0.0176609	13	19	1	80	19	25	chr12:108621895-108633894	-	protein-coding
STX1A	-2.04899	2.46575e-66	2.90422e-64	459	444	230	2102	1445	864	chr7:73699205-73719702	-	protein-coding
C11orf91	-2.04876	3.09892e-17	1.0074e-15	66	76	45	294	285	146	chr11:33698108-33703026	-	protein-coding
ADRB2	-2.04263	2.91482e-137	1.00803e-134	896	951	654	4579	3588	1818	chr5:148826593-148828634	+	protein-coding
WNT9A	-2.03933	8.20064e-75	1.09257e-72	473	455	290	2144	1913	801	chr1:227918658-227947975	-	protein-coding
MFSD2A	-2.03845	2.42578e-75	3.31333e-73	523	458	348	2571	1713	1005	chr1:39955112-39969968	+	protein-coding
DDX24	-2.03587	0.0134157	0.0479356	262	153	84	1363	854	67	NT_187601.1:1165484-1195774	-	protein-coding
MYEOV	-2.03352	1.84896e-42	1.43794e-40	186	204	110	945	684	345	chr11:69294138-69297287	+	protein-coding
ARID3B	-2.03013	6.48392e-125	1.88196e-122	963	845	536	4209	3194	1718	chr15:74541177-74598131	+	protein-coding
ENC1	-2.02804	8.63255e-132	2.86354e-129	5111	4591	3522	21834	19967	9877	chr5:74627406-74641424	-	protein-coding
CALML3-AS1	-2.02568	0.00223234	0.0106344	4	12	9	59	35	14	chr10:5514244-5526246	-	ncRNA
TNFAIP3	-2.01976	4.94061e-97	9.23043e-95	1422	1383	1054	6244	5778	2929	chr6:137866317-137883314	+	protein-coding
SH3TC1	-2.00635	1.99886e-45	1.64089e-43	241	225	123	1043	820	399	chr4:8182072-8241103	+	protein-coding
PLAUR	-1.99442	1.23301e-198	7.70818e-196	1837	1717	1046	8159	6263	3160	chr19:43646095-43670346	-	protein-coding
KLF6	-1.98184	3.93757e-162	1.64106e-159	5650	5461	3901	24334	21850	10680	chr10:3775996-3785281	-	protein-coding
SEMA7A	-1.98093	2.37733e-96	4.34169e-94	1509	1550	983	6050	6031	2924	chr15:74409284-74433959	-	protein-coding
RN7SKP16	-1.97607	7.82007e-05	0.000569222	16	18	12	51	82	34	chr1:33336566-33336864	-	pseudo
FOSL1	-1.96693	1.37585e-284	2.033e-281	7795	7563	4618	34347	25780	14130	chr11:65892136-65900526	-	protein-coding
LOC105378965	-1.96408	0.00235865	0.0111511	14	10	5	27	54	20	chr5:53316867-53326543	-	ncRNA
TMEM217	-1.96334	0.00613183	0.0250482	16	1	17	95	34	22	chr6:37212178-37259034	-	protein-coding
THBS1	-1.94882	2.00073e-183	1.12138e-180	113424	105403	75084	466394	416687	203721	chr15:39581079-39598918	+	protein-coding
KRT16	-1.94556	3.1846e-16	9.7298e-15	73	100	54	333	293	180	chr17:41609778-41612827	-	protein-coding
SGK1	-1.94274	5.61124e-122	1.52009e-119	1952	1677	1178	7869	6933	3080	chr6:134169246-134318112	-	protein-coding
SLC16A1	-1.94111	0.00475445	0.0201931	298	260	123	636	394	873	chr1:112911847-112956353	-	protein-coding
MMP1	-1.93542	6.35382e-93	1.11048e-90	697	712	418	3381	2215	1188	chr11:102789910-102798235	-	protein-coding
NGFR	-1.92392	1.88377e-67	2.25139e-65	729	734	379	2759	2355	1332	chr17:49495293-49515020	+	protein-coding
LOC107986148	-1.90959	0.000326332	0.00201527	15	26	6	63	78	24	chr3:156678621-156682273	+	ncRNA
LAMC2	-1.90883	1.11934e-203	7.27753e-201	10284	9887	6981	43546	35445	18718	chr1:183186039-183245127	+	protein-coding
LOC105376381	-1.8963	0.000726097	0.00403901	22	6	14	83	60	21	chr10:5563138-5566881	-	ncRNA
MIR100HG	-1.89583	1.6893e-85	2.77352e-83	586	586	367	2442	2085	977	chr11:122089103-122203062	-	ncRNA
MYADM	-1.89565	1.08388e-157	4.29694e-155	6419	6727	3405	27682	20557	10382	chr19:53865584-53876435	+	protein-coding
VEGFA	-1.89279	1.39438e-155	5.39626e-153	1649	1541	1037	6745	5459	2817	chr6:43770209-43786487	+	protein-coding
SOCS1	-1.88683	5.64734e-07	6.49164e-06	47	48	11	177	110	70	chr16:11254417-11256182	-	protein-coding
LOC101929506	-1.88653	0.00330176	0.0148538	12	8	8	34	27	29	chr10:79666865-79679237	+	ncRNA
EPHA2	-1.87438	5.3472e-253	4.82852e-250	5721	5601	3572	23412	18847	9819	chr1:16124337-16156104	-	protein-coding
THBD	-1.87239	5.75043e-81	8.90166e-79	578	613	348	2391	1916	1026	chr20:23045633-23049664	-	protein-coding
LOC729654	-1.86979	1.95981e-91	3.35313e-89	958	802	505	3749	2781	1419	chr19:15907767-15912139	-	pseudo
IL1B	-1.86727	2.55431e-60	2.73143e-58	1000	883	447	3431	3103	1431	chr2:112829758-112836842	-	protein-coding
KRT17	-1.86056	5.81188e-86	9.63942e-84	7996	8468	4167	27908	27630	13433	chr17:41619440-41624630	-	protein-coding
ITGA2	-1.85166	1.92598e-102	4.01344e-100	3337	3138	2592	14835	11310	5945	chr5:52989326-53094779	+	protein-coding
MIR221	-1.85126	4.03486e-10	7.04432e-09	83	46	79	362	273	134	chrX:45746157-45746266	-	ncRNA
CYTH4	-1.85099	0.000149472	0.00101696	22	27	6	87	54	38	chr22:37282383-37315348	+	protein-coding
PHLDA1	-1.84197	2.46928e-284	3.34464e-281	14247	13523	8334	56171	44999	22529	chr12:76025447-76031776	-	protein-coding
ATF3	-1.82032	4.7257e-17	1.50907e-15	2883	2969	1656	8456	10828	4898	chr1:212565334-212620777	+	protein-coding
MIR21	-1.81625	0.00048912	0.00286568	12	21	9	57	56	26	chr17:59841266-59841337	+	ncRNA
GJB4	-1.81287	1.69617e-08	2.44627e-07	55	36	35	173	141	97	chr1:34759741-34763724	+	protein-coding
LOC105376486	-1.80738	1.05887e-09	1.75801e-08	65	105	30	335	249	94	chr10:32887261-32896306	-	ncRNA
ST13P11	-1.80063	0.0055986	0.0231905	14	5	9	54	28	17	chr11:94913047-94914137	+	pseudo
CYR61	-1.79832	4.38033e-123	1.22755e-120	42548	41440	23298	144835	137217	66314	chr1:85580761-85583967	+	protein-coding
KDM6B	-1.79734	2.34298e-101	4.76034e-99	1394	1362	895	5126	4543	2341	chr17:7834210-7854800	+	protein-coding
SLC34A3	-1.77784	2.16634e-09	3.4589e-08	51	103	49	361	176	134	chr9:137230757-137236554	+	protein-coding
MT2A	-1.7711	3.11867e-31	1.81039e-29	21949	20103	11380	95563	54998	28781	chr16:56608566-56609497	+	protein-coding
PIM1	-1.7661	4.49233e-124	1.28102e-121	2233	2319	1250	8252	6920	3462	chr6:37170146-37175428	+	protein-coding
ACP7	-1.75483	4.41951e-54	4.25057e-52	793	658	366	2852	2067	986	chr19:39083011-39111489	+	protein-coding
ELL2	-1.7534	5.685e-167	2.64011e-164	4408	4311	2834	16255	13809	7044	chr5:95885098-95962288	-	protein-coding
NOG	-1.74962	7.38502e-08	9.82293e-07	53	59	28	236	107	97	chr17:56593699-56595590	+	protein-coding
LOC100289061	-1.74863	0.000454846	0.00268937	16	21	41	95	143	43	chr1:150548564-150556700	-	ncRNA
HMGN1P3	-1.74453	7.11641e-14	1.79891e-12	85	99	77	361	279	186	chr14:68886982-68888183	-	pseudo
LOC107987070	-1.73967	0.000414174	0.0024759	31	12	14	93	76	24	chr9:65816138-65819668	-	protein-coding
CSF2	-1.73849	0.00480914	0.0203987	10	14	17	107	44	11	chr5:132073792-132076170	+	protein-coding
FOXD1	-1.73765	5.72451e-112	1.36833e-109	2255	2269	1213	8995	6139	3236	chr5:73446256-73448527	-	protein-coding
LOC107986031	-1.73667	7.83455e-15	2.14382e-13	79	103	61	368	286	135	chr3:196316710-196318005	-	ncRNA
MAFF	-1.72944	1.77077e-108	4.11172e-106	1789	1713	1037	6178	5474	2633	chr22:38201932-38216511	+	protein-coding
LOC105373802	-1.71604	3.44774e-10	6.05833e-09	65	82	35	224	205	117	chr2:190438788-190446113	-	ncRNA
BHLHE40	-1.71213	9.07086e-59	9.45114e-57	2057	1953	1178	6141	6689	3029	chr3:4979412-4985181	+	protein-coding
FYB	-1.70868	0.000119784	0.00083275	24	28	10	97	63	33	chr5:39105252-39274523	-	protein-coding
LOC100287036	-1.7018	0.000160964	0.00108471	19	33	14	95	53	48	chr16:89321133-89325110	+	protein-coding
PPP1R3B	-1.70164	5.20673e-26	2.48912e-24	407	403	273	1176	1469	646	chr8:9136254-9151642	-	protein-coding
PDGFA	-1.69817	1.41207e-121	3.76258e-119	1496	1498	849	5616	4233	2120	chr7:497245-520668	-	protein-coding
PEAR1	-1.69608	8.22516e-05	0.000595509	32	26	36	216	71	47	chr1:156893697-156916434	+	protein-coding
RPS2P12	-1.69241	0.00298043	0.0136153	37	9	12	94	33	44	chr1:39962524-39963441	+	pseudo
EMP1	-1.69239	1.26322e-286	2.05323e-283	16679	16334	10635	64575	47337	24588	chr12:13196668-13216774	+	protein-coding
LOC101059954	-1.69231	4.42045e-08	6.07355e-07	49	46	33	184	120	86	chr17:40523196-40527002	+	ncRNA
PDGFB	-1.68269	2.51347e-67	2.98204e-65	1929	1828	1024	5819	5643	2786	chr22:39223359-39245055	-	protein-coding
CYP4F11	-1.67885	5.93492e-72	7.53642e-70	934	959	715	3632	2951	1510	chr19:15912370-15934866	-	protein-coding
CBARP	-1.6767	3.00594e-17	9.81095e-16	170	205	82	547	546	255	chr19:1228287-1238512	-	protein-coding
ATG16L1	-1.67394	4.00125e-05	0.000311477	48	48	36	237	197	28	NW_011332690.1:196909-241012	+	protein-coding
LOC105371773	-1.67251	0.000735487	0.00408146	16	16	20	58	65	36	chr17:40516928-40522565	+	ncRNA
JUN	-1.66592	3.01086e-126	8.8979e-124	4077	3619	2255	13306	11248	5486	chr1:58780791-58784113	-	protein-coding
PHLDA2	-1.66558	0.000470588	0.00276935	20	16	16	86	59	24	chr11:2928273-2929420	-	protein-coding
LAMA3	-1.6635	1.39139e-117	3.58978e-115	6968	6564	5040	25905	21036	10420	chr18:23689443-23955066	+	protein-coding
CDKN1A	-1.65997	1.51689e-81	2.39374e-79	1119	1158	636	3825	3288	1604	chr6:36676460-36687339	+	protein-coding
F3	-1.6574	2.60029e-217	2.01262e-214	74589	72515	46099	256892	212424	109933	chr1:94529176-94541857	-	protein-coding
IER2	-1.65107	1.76791e-100	3.46212e-98	3869	3679	1999	12802	10882	4906	chr19:13150468-13154908	+	protein-coding
VGF	-1.64653	2.61885e-27	1.30573e-25	277	269	131	919	756	344	chr7:101162509-101169956	-	protein-coding
TMC8	-1.64166	0.00290865	0.0133438	10	25	10	46	52	29	chr17:78129296-78142968	+	protein-coding
ZNF750	-1.63254	0.0108237	0.040148	31	5	9	62	30	33	chr17:82829434-82840055	-	protein-coding
ITPRIP	-1.63212	1.10337e-80	1.6919e-78	1472	1413	936	4787	4151	2231	chr10:104309696-104338493	-	protein-coding
LOC105747689	-1.62922	0.00491297	0.0207536	15	13	12	36	36	35	chr2:191690181-191710469	+	ncRNA
EDN1	-1.61604	2.37143e-18	8.32509e-17	323	390	141	921	943	486	chr6:12256464-12297194	+	protein-coding
MIG7	-1.61263	2.16088e-106	4.87818e-104	4530	4262	3114	15395	12553	6840	chr1:93749885-93776375	-	ncRNA
MT1F	-1.60807	2.81142e-17	9.19452e-16	173	182	101	750	406	220	chr16:56657943-56659303	+	protein-coding
MMP10	-1.60707	1.15261e-07	1.48216e-06	80	75	25	271	171	82	chr11:102770502-102780628	-	protein-coding
IL1R2	-1.60334	0.000287024	0.00180609	16	60	23	137	82	62	chr2:101991805-102028544	+	protein-coding
MIR6835	-1.6022	0.00877419	0.0336695	16	15	5	35	48	17	chr6:34240673-34240736	+	ncRNA
PLAU	-1.59883	1.87478e-133	6.34849e-131	7910	8010	5067	25908	22435	11724	chr10:73909182-73917501	+	protein-coding
GLIPR1	-1.5965	4.16307e-101	8.35389e-99	4827	4708	2885	14836	13776	6759	chr12:75480733-75501936	+	protein-coding
MCL1	-1.59558	2.99234e-176	1.56895e-173	24138	23032	15155	79219	67591	33296	chr1:150574551-150579738	-	protein-coding
PCDH7	-1.59503	1.42103e-83	2.30393e-81	1290	1231	783	4502	3162	1851	chr4:30720378-31146801	+	protein-coding
MIR637	-1.58094	0.00976999	0.0369134	13	18	7	73	35	11	chr19:3961414-3961512	-	ncRNA
TM4SF19	-1.57673	2.24735e-23	9.79314e-22	198	270	161	841	647	329	chr3:196323546-196338420	-	protein-coding
CAPRIN2	-1.57298	1.46193e-103	3.086e-101	2745	2692	1977	9741	7633	3989	chr12:30709552-30754994	-	protein-coding
DUSP7	-1.55635	5.92719e-123	1.63289e-120	3289	3086	1823	11039	7872	4190	chr3:52048919-52056445	-	protein-coding
LOC388022	-1.55107	6.21029e-29	3.28801e-27	491	449	243	1719	986	614	chr14:104719760-104722543	+	miscRNA
NIPAL1	-1.55084	5.15701e-97	9.52524e-95	3204	3087	2275	10749	9002	4503	chr4:48016772-48040173	+	protein-coding
IER5	-1.54279	1.38017e-70	1.72564e-68	3485	3636	1745	10864	8598	4606	chr1:181088502-181090843	+	protein-coding
SPHK1	-1.5353	1.43163e-83	2.30393e-81	3159	3079	1603	10485	7583	3727	chr17:76382977-76387860	+	protein-coding
IFNE	-1.52924	7.07255e-07	7.99425e-06	94	88	24	263	192	95	chr9:21480839-21482313	-	protein-coding
LOC107987017	-1.52897	7.73693e-07	8.69682e-06	45	57	38	187	117	82	chr9:5432023-5436186	-	protein-coding
S100A3	-1.52595	8.73185e-09	1.30089e-07	85	111	42	249	263	119	chr1:153547333-153549258	-	protein-coding
CSRNP1	-1.52432	1.46686e-54	1.41919e-52	909	1011	713	3259	2608	1416	chr3:39141851-39154602	-	protein-coding
MAST4	-1.52295	2.42405e-29	1.29607e-27	720	582	564	2246	1940	1021	chr5:66596348-67169595	+	protein-coding
GJB3	-1.51132	9.83922e-128	3.01748e-125	3232	3221	1888	11107	7799	4047	chr1:34781189-34786366	+	protein-coding
LOC101928820	-1.50896	3.43885e-06	3.45244e-05	49	124	43	315	211	84	chr6:85387219-85404802	-	ncRNA
GPR3	-1.50418	2.08138e-08	2.97022e-07	118	155	42	438	263	141	chr1:27392644-27395814	+	protein-coding
ZEB1	-1.50284	4.72594e-07	5.5263e-06	46	60	47	212	149	73	chr10:31318495-31529814	+	protein-coding
CDCP1	-1.49787	9.22503e-121	2.41845e-118	8420	7883	5474	26260	20896	11454	chr3:45082274-45146422	-	protein-coding
IRF2BPL	-1.49564	5.21224e-71	6.56742e-69	1700	1720	1120	5152	4541	2397	chr14:77024543-77028699	-	protein-coding
SSC4D	-1.49549	1.67598e-07	2.09066e-06	72	66	35	184	162	99	chr7:76389329-76410025	-	protein-coding
LOC105373853	-1.49534	1.99721e-51	1.855e-49	651	732	428	2191	1723	937	chr2:207238186-207248668	+	lncRNA
SH2B3	-1.49312	3.93754e-80	5.98138e-78	1857	1584	1020	5620	4240	2182	chr12:111405106-111451623	+	protein-coding
INTS3	-1.49087	4.83957e-05	0.000371399	61	88	73	184	373	76	chr1:153728050-153774808	+	protein-coding
LOC105369370	-1.48302	2.34874e-12	5.32446e-11	202	154	76	505	454	186	chr11:69366825-69372512	+	ncRNA
ZFP36L2	-1.47379	2.99057e-106	6.65873e-104	2774	2802	1663	8961	7271	3256	chr2:43222402-43226606	-	protein-coding
GNRH2	-1.47239	0.00235937	0.0111513	21	22	12	53	57	30	chr20:3039061-3045896	+	protein-coding
ABCA1	-1.47134	6.50085e-09	9.866e-08	86	120	48	341	244	102	chr9:104781002-104928246	-	protein-coding
HMGA2	-1.46211	2.49481e-116	6.33605e-114	5145	4752	3248	17368	11984	6117	chr12:65824460-65966291	+	protein-coding
TINAGL1	-1.45852	1.56868e-131	5.09947e-129	11374	11024	6256	35490	25670	13810	chr1:31576384-31587686	+	protein-coding
LOC105374117	-1.45367	0.00372242	0.0164951	23	26	11	44	68	33	chr3:134064613-134069052	-	ncRNA
SPRED3	-1.44854	1.84989e-10	3.38605e-09	123	111	53	337	258	139	chr19:38390061-38399884	+	protein-coding
SOCS3	-1.44626	4.07748e-47	3.50663e-45	875	817	478	2434	2170	1012	chr17:78356777-78360079	-	protein-coding
HCAR3	-1.44136	2.71427e-10	4.8481e-09	102	132	64	311	280	157	chr12:122714756-122716892	-	protein-coding
C6orf141	-1.43938	3.13814e-30	1.74086e-28	645	619	295	1736	1508	718	chr6:49550400-49560934	+	protein-coding
FHL2	-1.43792	4.95188e-108	1.13363e-105	3407	3444	1936	11042	7988	3953	chr2:105360826-105438773	-	protein-coding
ITGA3	-1.43726	3.98006e-172	2.02162e-169	17663	17427	11271	54972	42099	22856	chr17:50055968-50090485	+	protein-coding
SOWAHC	-1.4248	4.88559e-105	1.0588e-102	5747	6051	3938	17606	15200	7588	chr2:109614334-109618987	+	protein-coding
FAM83A	-1.42316	9.34196e-31	5.36552e-29	522	561	300	1873	1179	585	chr8:123179047-123210079	+	protein-coding
ACSL5	-1.42182	0.000236637	0.0015189	29	35	31	98	108	44	chr10:112374158-112428380	+	protein-coding
PTPRK	-1.41836	2.92213e-10	5.17952e-09	165	259	138	878	376	252	NT_187556.1:313977-870008	-	protein-coding
ARL14	-1.41037	5.65451e-16	1.69573e-14	231	371	197	886	695	416	chr3:160677160-160678448	+	protein-coding
METRNL	-1.40802	9.18746e-07	1.02003e-05	114	101	51	283	166	170	NT_187612.1:8452-24134	-	protein-coding
ADAM19	-1.40639	1.16559e-15	3.40746e-14	207	168	143	655	448	244	chr5:157477304-157575823	-	protein-coding
LOC105376369	-1.40528	0.00104708	0.0055764	43	23	23	104	107	28	chr10:4247046-4256851	+	ncRNA
BCL10	-1.39274	1.88548e-70	2.33944e-68	2868	3109	1606	8261	6967	3502	chr1:85265776-85276904	-	protein-coding
ZYX	-1.39046	6.44408e-115	1.61142e-112	3883	3717	2211	11819	8575	4377	chr7:143381174-143391111	+	protein-coding
LOC105369180	-1.38412	0.00452736	0.0194368	15	22	20	74	49	27	chr8:22656195-22664431	-	ncRNA
PTPRE	-1.36893	9.00233e-49	7.9094e-47	1226	1034	719	3358	2528	1433	chr10:127907061-128085855	+	protein-coding
HCAR2	-1.36866	9.22902e-28	4.65865e-26	837	718	387	1941	1758	926	chr12:122701293-122703357	-	protein-coding
CEBPB-AS1	-1.36709	0.00129462	0.006693	26	39	26	149	57	37	chr20:50184603-50192069	-	ncRNA
OCLN	-1.36658	1.48796e-12	3.42083e-11	209	245	121	509	570	279	chr5:69492292-69558104	+	protein-coding
DKK1	-1.36607	8.48901e-140	3.06623e-137	10705	10606	6611	33710	23195	12608	chr10:52314281-52317657	+	protein-coding
MICAL2	-1.36209	2.7542e-102	5.66667e-100	3778	3753	2630	11681	9043	4613	chr11:12110576-12281017	+	protein-coding
PLEC	-1.35954	5.79039e-70	7.13008e-68	50072	47955	37582	151082	119448	65638	chr8:143915147-143976800	-	protein-coding
MROH6	-1.35903	1.13761e-09	1.88105e-08	98	115	90	342	273	143	NT_187571.1:56232-62798	-	protein-coding
SERINC5	-1.3575	1.23148e-72	1.58861e-70	1711	1559	1022	5062	3836	1811	chr5:80111227-80256082	-	protein-coding
CEBPB	-1.35529	2.27201e-44	1.84646e-42	2487	2599	1318	7959	5725	2397	chr20:50190583-50192690	+	protein-coding
SNORD14E	-1.35346	1.99338e-10	3.62826e-09	197	188	91	554	488	155	chr11:123058077-123058156	-	snoRNA
LINC-PINT	-1.34825	1.075e-20	4.12101e-19	406	351	194	1002	788	459	chr7:130941760-131109916	-	ncRNA
CD101	-1.34662	0.00040202	0.0024139	34	40	39	146	73	63	chr1:116990423-117037481	+	protein-coding
ZC3H12A	-1.34314	4.79253e-21	1.85471e-19	465	490	219	1223	961	559	chr1:37474518-37484377	+	protein-coding
OCLM	-1.34244	0.00246867	0.011597	53	18	21	91	85	43	chr1:186400572-186401455	+	protein-coding
KRT18P17	-1.33646	2.57154e-05	0.000210145	55	62	50	141	154	94	chr3:12787335-12788673	-	pseudo
JAG1	-1.33509	5.36318e-93	9.47534e-91	5621	5476	3719	15655	13522	6654	chr20:10637684-10674046	-	protein-coding
SRPX2	-1.3279	0.00065911	0.00370441	41	43	16	118	70	46	chrX:100644166-100671299	+	protein-coding
SPRY2	-1.32055	5.22156e-35	3.39485e-33	586	627	394	1887	1264	724	chr13:80335976-80341115	-	protein-coding
LOC102724428	-1.32024	1.10559e-36	7.51893e-35	654	774	406	2031	1540	800	chr21:6111134-6123778	+	protein-coding
VCL	-1.31926	1.48074e-76	2.07482e-74	13405	13492	9633	38116	31729	17198	chr10:73998114-74120160	+	protein-coding
IL4R	-1.31809	1.19843e-128	3.74602e-126	4698	4625	2784	13418	10277	5242	chr16:27313668-27364778	+	protein-coding
LRRC8A	-1.31715	3.95963e-112	9.60596e-110	6670	6504	4124	18170	15082	7752	chr9:128882112-128918042	+	protein-coding
NDRG1	-1.31381	2.14361e-08	3.05633e-07	5150	6442	2507	12502	12262	6591	chr8:133237171-133297587	-	protein-coding
KLK6	-1.30901	2.53626e-17	8.31138e-16	253	335	186	795	661	358	chr19:50958631-50969673	-	protein-coding
SLC20A2	-1.29229	6.68701e-76	9.2898e-74	2571	2570	1518	6930	5474	2997	chr8:42416462-42542213	-	protein-coding
TUFT1	-1.29219	3.69195e-27	1.82954e-25	1542	1840	1057	3804	4143	2086	chr1:151540294-151583583	+	protein-coding
ITPKC	-1.28909	8.67089e-30	4.72942e-28	837	852	472	2012	1960	955	chr19:40717103-40740860	+	protein-coding
ARHGEF2	-1.28657	7.54824e-79	1.12559e-76	2553	2553	1684	7359	5439	3057	chr1:155946839-155991263	-	protein-coding
NPC1	-1.28108	1.17468e-59	1.23982e-57	2842	2495	1902	7804	5989	3205	chr18:23506184-23586617	-	protein-coding
LOC107986477	-1.28071	0.0119156	0.0434739	42	23	14	45	97	31	chr5:172112764-172116112	-	ncRNA
BMS1P13	-1.27971	0.00132142	0.00680123	28	39	28	87	100	38	chr9:65828120-65831696	+	pseudo
RAET1E	-1.27687	0.000144253	0.000984339	46	67	37	205	123	46	chr6:149864399-149898353	-	protein-coding
LDLR	-1.27579	1.24492e-57	1.27264e-55	11702	11146	7633	28569	26953	13910	chr19:11089362-11133830	+	protein-coding
ETS1	-1.27469	1.77002e-99	3.42499e-97	13666	12881	9311	38554	30428	15272	chr11:128458761-128587593	-	protein-coding
MAP3K9	-1.27333	2.14899e-38	1.55936e-36	3621	3541	2986	10557	8568	4691	chr14:70722526-70809268	-	protein-coding
CCDC71L	-1.2717	9.53989e-20	3.54832e-18	408	398	217	962	910	440	chr7:106656765-106661188	-	protein-coding
LOC105372380	-1.26933	1.73689e-05	0.00014843	65	77	52	273	141	67	chr19:35259071-35261404	+	ncRNA
HRH1	-1.25951	2.91301e-61	3.19919e-59	1572	1588	1006	4724	3439	1615	chr3:11137093-11263253	+	protein-coding
NGF	-1.25639	4.45234e-05	0.000343793	58	59	43	189	104	76	chr1:115285915-115338253	-	protein-coding
DDR2	-1.25167	0.0123497	0.0448663	36	12	23	92	57	26	chr1:162631213-162783524	+	protein-coding
PTK2B	-1.25022	1.16452e-68	1.40208e-66	2558	2351	1463	6820	4909	2732	chr8:27311482-27459391	+	protein-coding
OASL	-1.24844	1.48013e-12	3.40765e-11	246	300	189	688	544	379	chr12:121018882-121039242	-	protein-coding
NMNAT2	-1.24669	0.000479858	0.00281778	33	71	38	136	135	56	chr1:183248237-183418499	-	protein-coding
KRT81	-1.24277	0.00375937	0.0166136	28	47	17	88	93	29	chr12:52285913-52291515	-	protein-coding
SDC4	-1.24232	5.04469e-101	9.99956e-99	15272	15842	8798	43543	32275	15451	chr20:45325288-45348424	-	protein-coding
SOX7	-1.23811	1.00064e-76	1.41429e-74	2419	2344	1425	6288	5053	2576	chr8:10723768-10730574	-	protein-coding
SYNJ2	-1.23767	1.28333e-61	1.43857e-59	2964	2565	1877	7768	5930	3141	chr6:157981856-158099176	+	protein-coding
HS3ST1	-1.23434	1.68605e-24	7.71975e-23	499	470	309	1402	926	557	chr4:11398364-11434398	-	protein-coding
MIR614	-1.2337	7.08531e-20	2.66585e-18	556	489	369	1414	1347	513	chr12:12915829-12915918	+	ncRNA
LOC285442	-1.22787	0.0030896	0.0140549	41	30	22	72	71	51	chr4:188738371-188741073	+	pseudo
LOC107984006	-1.22244	4.64753e-08	6.36403e-07	114	117	106	352	277	145	chr9:40584504-40593812	+	ncRNA
ZNF697	-1.22061	1.61573e-61	1.79877e-59	2185	2199	1568	6179	4831	2458	chr1:119619377-119648173	-	protein-coding
NEDD4L	-1.21138	1.07025e-109	2.52113e-107	9896	9750	6572	28437	20735	10249	chr18:58044362-58401540	+	protein-coding
DCBLD2	-1.21035	7.26738e-64	8.26042e-62	6861	6518	4848	20474	13982	7228	chr3:98795970-98901689	-	protein-coding
N4BP3	-1.20376	4.70301e-10	8.11494e-09	181	264	130	686	419	205	chr5:178113506-178127034	+	protein-coding
ANTXR2	-1.20276	8.21059e-24	3.6563e-22	486	457	349	1331	1043	523	chr4:79901617-80073472	-	protein-coding
STK17A	-1.19857	3.10612e-43	2.46277e-41	4458	4188	2172	11784	8261	3923	chr7:43583093-43627379	+	protein-coding
ZFP36	-1.19718	2.96577e-43	2.36302e-41	1501	1641	929	3806	3413	1633	chr19:39406847-39409412	+	protein-coding
TMEM40	-1.19629	1.05612e-55	1.04038e-53	1576	1545	959	4169	3359	1535	chr3:12733530-12769457	-	protein-coding
MIR17HG	-1.19407	7.70537e-38	5.49312e-36	1166	1183	634	3141	2378	1084	chr13:91347820-91354575	+	ncRNA
CLDN4	-1.19171	1.34125e-52	1.26015e-50	11748	12177	6037	28594	24234	11576	chr7:73830863-73832693	+	protein-coding
COL13A1	-1.19171	0.00022162	0.00143172	45	96	44	172	151	77	chr10:69801885-69959148	+	protein-coding
LOC102723703	-1.19111	0.00139695	0.0071201	44	84	25	181	87	62	chr10:80531250-80533123	+	ncRNA
FAM110C	-1.18341	4.76561e-46	3.95205e-44	2186	2008	1547	5755	4494	2379	chr2:38814-47077	-	protein-coding
TMEM50B	-1.17783	0.0101151	0.0379265	62	42	32	73	191	34	NW_003315970.2:27058-84138	-	protein-coding
IER5L	-1.17684	1.62103e-23	7.12113e-22	3046	3002	1271	7621	5678	2498	chr9:129175552-129178261	-	protein-coding
CXCL2	-1.17373	2.26026e-08	3.2142e-07	132	177	94	460	303	138	chr4:74097035-74099280	-	protein-coding
GPAT3	-1.17317	1.20139e-36	8.13643e-35	1011	999	729	2924	2072	1067	chr4:83535634-83605875	+	protein-coding
TSC22D1	-1.17143	2.69908e-75	3.62568e-73	6456	5687	3893	15680	12737	6307	chr13:44432143-44576565	-	protein-coding
SYNDIG1L	-1.16527	0.00805121	0.0314154	29	30	17	80	66	23	chr14:74405893-74477080	-	protein-coding
LOC105375384	-1.1648	0.00647036	0.0262464	43	22	28	78	71	46	chr7:87199302-87202754	+	ncRNA
FAM84B	-1.16286	3.73737e-106	8.20907e-104	11489	11284	7119	28550	23604	11801	chr8:126552438-126558499	-	protein-coding
ANKRD1	-1.16181	5.99959e-11	1.15816e-09	237	257	127	524	506	256	chr10:90912100-90921275	-	protein-coding
LOC105378512	-1.15804	5.30919e-06	5.07024e-05	128	97	105	276	265	157	chr10:119595564-119599806	+	ncRNA
GPRC5A	-1.15131	3.90479e-95	7.05205e-93	13983	13198	8468	34345	28634	13362	chr12:12891022-12913666	+	protein-coding
LOC105369349	-1.14169	0.00152795	0.0076676	69	74	19	156	126	52	chr11:65922554-65929479	+	ncRNA
ZFP36L1	-1.14109	8.08417e-99	1.54588e-96	7054	6990	4537	17871	14560	7079	chr14:68787655-68796243	-	protein-coding
SH3PXD2A-AS1	-1.13936	0.0100482	0.037719	22	37	27	89	49	43	chr10:103746779-103755409	+	ncRNA
TNC	-1.13782	1.32018e-31	7.86015e-30	1269	1217	966	3428	2579	1394	chr9:115019575-115118257	-	protein-coding
KDM6A	-1.13463	3.86875e-66	4.52394e-64	4724	4760	3176	11669	9780	5080	chrX:44873175-45112612	+	protein-coding
PARD6B	-1.13328	3.46379e-06	3.47319e-05	1479	1606	683	3844	3245	1039	chr20:50731544-50753741	+	protein-coding
SNAI2	-1.12953	1.45129e-82	2.31268e-80	3328	3324	2107	8432	6682	3329	chr8:48917677-48921440	-	protein-coding
GRB7	-1.12895	4.60215e-30	2.52714e-28	828	823	460	2052	1638	754	chr17:39737909-39747285	+	protein-coding
MXD1	-1.12668	3.31954e-40	2.47504e-38	1336	1284	867	3198	2672	1392	chr2:69915041-69942945	+	protein-coding
GEM	-1.12619	1.46188e-09	2.39048e-08	219	368	174	717	613	271	chr8:94249249-94262345	-	protein-coding
SERPINE2	-1.12586	2.54457e-25	1.19191e-23	663	624	355	1567	1209	630	chr2:223975048-224039319	-	protein-coding
LAMA2	-1.12352	0.0128452	0.0462734	27	30	37	63	81	49	chr6:128883141-129516566	+	protein-coding
MFSD12	-1.11935	5.19888e-57	5.21621e-55	2302	2369	1524	5711	4748	2413	chr19:3538270-3557592	-	protein-coding
LOC284454	-1.11476	2.61511e-33	1.63484e-31	1922	1785	938	4270	3542	1697	chr19:13834516-13836289	-	ncRNA
TGFB2	-1.11352	2.49934e-37	1.74353e-35	6490	6669	4864	15432	14237	7423	chr1:218345334-218444619	+	protein-coding
ENTPD7	-1.11295	1.89173e-30	1.06395e-28	2427	2208	1879	6198	5004	2574	chr10:99659506-99711245	+	protein-coding
RNASE7	-1.11236	0.00522373	0.0218479	29	53	22	96	80	38	chr14:21042226-21044233	+	protein-coding
CD177	-1.10971	0.00575328	0.0237237	41	44	21	73	76	52	chr19:43353659-43366075	+	protein-coding
EID3	-1.10841	0.000129362	0.000893224	101	82	46	245	189	60	chr12:104303732-104305205	+	protein-coding
CDC42EP2	-1.10812	2.66476e-27	1.32456e-25	916	1002	546	2608	1745	843	chr11:65314729-65322429	+	protein-coding
SLC4A7	-1.10455	1.24509e-53	1.19045e-51	3752	3661	2673	9645	7832	3720	chr3:27372721-27484420	-	protein-coding
IL31RA	-1.10427	2.94621e-07	3.55514e-06	149	176	77	428	269	138	chr5:55840334-55922854	+	protein-coding
FSCN2	-1.10208	0.000283326	0.00178634	60	87	61	157	186	83	chr17:81513019-81537130	+	protein-coding
SRF	-1.09925	6.16456e-36	4.10651e-34	3242	3022	1570	7049	5904	2851	chr6:43171295-43181506	+	protein-coding
EZR	-1.09846	3.28751e-92	5.6846e-90	26966	28329	17680	67150	52882	28650	chr6:158765741-158819424	-	protein-coding
SLITRK6	-1.09763	1.14235e-07	1.47013e-06	131	175	125	434	309	165	chr13:85792787-85799348	-	protein-coding
ACTG1	-1.09592	4.95137e-105	1.05894e-102	120160	122000	69349	292502	226440	115505	chr17:81509971-81512866	-	protein-coding
ITGA6	-1.09568	1.09914e-69	1.34326e-67	18877	18612	13444	50610	36494	19280	chr2:172427354-172506455	+	protein-coding
S100A2	-1.09545	2.68806e-75	3.62568e-73	14567	14366	8032	33928	27162	13752	chr1:153561108-153565830	-	protein-coding
DNAH3	-1.09484	0.0134311	0.0479801	41	41	11	84	67	32	chr16:20933111-21159537	-	protein-coding
ZSWIM6	-1.09411	2.14791e-34	1.37992e-32	1203	1308	875	3070	2617	1280	chr5:61332273-61546172	+	protein-coding
BCL3	-1.0914	5.96778e-17	1.89084e-15	521	502	283	1085	1003	510	chr19:44742621-44760044	+	protein-coding
ACER2	-1.09115	1.12632e-14	3.05119e-13	332	341	243	813	703	357	chr9:19408927-19455173	+	protein-coding
SMAD7	-1.0902	1.47119e-22	6.14722e-21	650	755	408	1696	1416	619	chr18:48919853-48950711	-	protein-coding
NRIP1	-1.0875	5.19223e-47	4.44182e-45	2675	2855	1995	7320	5330	2890	chr21:14961235-15065903	-	protein-coding
IL27RA	-1.08449	2.26495e-52	2.11578e-50	2231	2199	1309	5292	4042	2213	chr19:14031740-14052919	+	protein-coding
EHF	-1.07702	0.00218114	0.0104271	46	54	28	116	108	39	chr11:34621041-34663288	+	protein-coding
LOC107985054	-1.07685	0.0130331	0.0468464	76	30	98	144	205	90	chr1:85482285-85491102	-	ncRNA
TM4SF1	-1.0731	8.95763e-80	1.34812e-77	6419	6643	3943	15545	11992	6467	chr3:149369018-149377860	-	protein-coding
ADORA2B	-1.06969	2.23272e-46	1.89013e-44	3310	3594	1839	8180	6193	3113	chr17:15927781-15975896	+	protein-coding
HELZ2	-1.06945	2.30801e-30	1.28915e-28	1259	1205	883	2951	2571	1252	chr20:63558086-63574239	-	protein-coding
EPPK1	-1.06878	1.16849e-14	3.15493e-13	584	644	456	1309	1332	687	chr8:143857319-143879043	-	protein-coding
SLFNL1-AS1	-1.06791	7.17683e-05	0.000525934	119	75	86	240	217	112	chr1:41014590-41043890	+	ncRNA
PDLIM7	-1.06211	5.08236e-61	5.47078e-59	4733	4507	2620	11450	8205	4182	chr5:177483394-177497605	-	protein-coding
KLF4	-1.05996	5.40525e-20	2.03844e-18	791	790	412	1946	1473	626	chr9:107484852-107489720	-	protein-coding
B3GNT5	-1.05858	1.18251e-73	1.53764e-71	5115	5099	3469	12871	9951	4903	chr3:183253207-183273391	+	protein-coding
ADAMTS16	-1.05733	1.89671e-09	3.05542e-08	234	243	213	693	480	257	chr5:5140330-5320304	+	protein-coding
PLAT	-1.05541	2.36005e-26	1.13492e-24	971	1039	593	2193	1869	1012	chr8:42174718-42207724	-	protein-coding
BCAR3	-1.05301	2.69095e-89	4.55611e-87	6172	6097	3743	14614	11388	5820	chr1:93561741-93847150	-	protein-coding
PMEPA1	-1.05142	5.97047e-29	3.17137e-27	1875	1846	951	4616	3226	1528	chr20:57648392-57711536	-	protein-coding
NAB2	-1.05095	4.56808e-43	3.60435e-41	1954	2264	1323	5330	3789	1988	chr12:57088894-57095476	+	protein-coding
MGC20647	-1.05072	0.0140413	0.0497119	116	58	23	111	204	54	chr22:30246169-30246993	+	miscRNA
ACSL4	-1.04762	4.98799e-74	6.53828e-72	8382	8384	5779	20688	16201	8239	chrX:109641330-109733403	-	protein-coding
TNFRSF10A	-1.04685	2.55857e-46	2.15477e-44	1980	2046	1358	5032	3667	2020	chr8:23191457-23225167	-	protein-coding
IRF2BP2	-1.04588	7.56129e-77	1.07808e-74	6829	6699	4045	16890	12358	5989	chr1:234604269-234609525	-	protein-coding
DNAJA3	-1.04432	0.00229575	0.0108886	112	70	63	328	98	88	NT_187608.1:128128-159098	+	protein-coding
SH2D5	-1.04258	2.17136e-42	1.68063e-40	2174	2014	1216	5251	3686	1851	chr1:20719731-20732640	-	protein-coding
SUSD2	-1.04193	1.97939e-08	2.83214e-07	235	267	120	570	374	246	chr22:24181476-24189106	+	protein-coding
MEX3C	-1.04069	2.89788e-30	1.61309e-28	1135	1163	826	3074	2176	1084	chr18:51174550-51197681	-	protein-coding
LAT2	-1.03778	2.41599e-20	9.17511e-19	700	816	399	1743	1303	685	chr7:74209757-74229834	+	protein-coding
GATAD2B	-1.03128	0.000772005	0.00425939	79	84	58	136	168	102	chr1:153804725-153922975	-	protein-coding
CORO1A	-1.03061	4.14849e-06	4.08416e-05	181	206	72	405	309	158	chr16:30183410-30189076	+	protein-coding
OSBP2	-1.02854	2.88148e-07	3.47961e-06	197	144	106	401	325	154	chr22:30693782-30907824	+	protein-coding
ERN1	-1.0282	6.68555e-14	1.69527e-12	489	391	274	996	780	447	chr17:64039142-64130819	-	protein-coding
SERPINB5	-1.02541	1.90882e-74	2.52244e-72	4810	4939	3147	11614	8899	4691	chr18:63476911-63505085	+	protein-coding
B3GNT2	-1.02252	4.61574e-38	3.30503e-36	2135	2165	1373	5011	4340	1859	chr2:62196127-62224731	+	protein-coding
NAV3	-1.01574	2.97487e-06	3.02588e-05	131	141	110	372	234	148	chr12:77571862-78213012	+	protein-coding
SGMS2	-1.01571	6.89305e-29	3.63765e-27	3398	2937	2432	7622	6291	3263	chr4:107823645-107915047	+	protein-coding
NCEH1	-1.01519	4.09952e-57	4.13873e-55	4237	4405	2948	10175	8274	4148	chr3:172630645-172711218	-	protein-coding
INSIG1	-1.00511	1.07535e-37	7.59944e-36	6247	6723	3670	13316	12467	5744	chr7:155297776-155310235	+	protein-coding
NR5A2	-1.00419	0.00873196	0.0335609	55	51	28	160	59	46	chr1:200027602-200177424	+	protein-coding
PLCXD2	-1.00222	0.00585007	0.0240605	47	109	90	160	183	118	chr3:111674676-111846447	+	protein-coding
UGDH	-0.998804	1.34612e-78	1.98908e-76	5567	5691	3502	13049	10008	5217	chr4:39498755-39527598	-	protein-coding
LOC101929959	-0.99725	2.21598e-06	2.31036e-05	148	149	88	342	294	115	chr9:40568060-40579402	-	protein-coding
SOX13	-0.993757	2.25548e-26	1.09109e-24	1869	1676	984	4391	2784	1534	chr1:204073096-204127743	+	protein-coding
NRG1	-0.990755	3.50484e-81	5.47766e-79	10383	10083	6630	24633	17863	9512	chr8:31639222-32771716	+	protein-coding
ERCC1	-0.989521	1.69838e-46	1.44531e-44	2327	2459	1524	5482	4198	2284	chr19:45407333-45478866	-	protein-coding
TMEM64	-0.989412	9.28006e-30	5.02794e-28	1047	1036	622	2484	1818	898	chr8:90621995-90645905	-	protein-coding
PPP1R15A	-0.986735	1.41225e-64	1.61653e-62	5826	6142	3834	14171	10247	5650	chr19:48872392-48876062	+	protein-coding
BRMS1L	-0.986642	1.62532e-29	8.74766e-28	1512	1353	951	3246	2553	1409	chr14:35825596-35871963	+	protein-coding
CXCL8	-0.985862	1.63749e-08	2.36796e-07	591	594	229	1195	1076	394	chr4:73740506-73743716	+	protein-coding
KRT18	-0.985158	9.06073e-69	1.09905e-66	97625	97156	54953	229892	166594	81290	chr12:52948871-52952901	+	protein-coding
CYP26B1	-0.981755	5.39463e-18	1.8736e-16	672	577	380	1387	1088	585	chr2:72129238-72147862	-	protein-coding
BCAR1	-0.979184	4.02266e-61	4.38821e-59	4341	4222	2803	9781	7849	3939	chr16:75229030-75268053	-	protein-coding
GJB5	-0.978679	4.81434e-26	2.30833e-24	1177	1111	627	2553	1881	1020	chr1:34754777-34758513	+	protein-coding
FAM20B	-0.977932	1.75358e-61	1.93896e-59	3477	3417	2217	8122	6047	3149	chr1:179025804-179076574	+	protein-coding
TIPARP	-0.975647	1.26651e-37	8.89093e-36	3815	3494	2428	7870	7009	3419	chr3:156674416-156706770	+	protein-coding
CHAC1	-0.972042	0.00901848	0.0344504	52	53	20	107	78	43	chr15:40942135-40956519	+	protein-coding
FBLIM1	-0.965635	2.02208e-34	1.30424e-32	1792	2072	1165	4477	3227	1726	chr1:15756171-15786590	+	protein-coding
FGFBP1	-0.965166	1.80915e-48	1.58096e-46	4012	4196	2389	8715	7218	3670	chr4:15935569-15938740	-	protein-coding
G3BP2	-0.957202	1.61507e-62	1.82301e-60	6719	6407	4399	15255	11965	5836	chr4:75642769-75724525	-	protein-coding
LOC100506411	-0.951759	5.19723e-25	2.40672e-23	882	870	549	2037	1475	780	chr14:70809192-70816935	+	ncRNA
PLAC1	-0.949828	0.0118945	0.0434262	66	44	51	132	155	36	chrX:134565838-134764322	-	protein-coding
KDM7A	-0.946639	8.89375e-11	1.68877e-09	534	434	408	1213	981	447	chr7:140084746-140176941	-	protein-coding
AEN	-0.94312	9.93679e-43	7.76503e-41	2813	2551	1669	6245	4504	2330	chr15:88604601-88632281	+	protein-coding
ANK3	-0.941725	1.46557e-05	0.000127934	241	191	130	519	266	227	chr10:60026298-60733526	-	protein-coding
FLNA	-0.939599	2.73254e-46	2.28942e-44	66619	65290	47739	150317	117606	63992	chrX:154348529-154374638	-	protein-coding
LSR	-0.939127	2.57543e-42	1.98393e-40	6128	6612	3425	13721	10597	5228	chr19:35248656-35267964	+	protein-coding
PDLIM5	-0.938598	2.8956e-33	1.80326e-31	4487	4176	3253	10161	7927	4135	chr4:94451857-94668227	+	protein-coding
CD55	-0.936374	9.79841e-38	6.95473e-36	1648	1666	1050	3682	2919	1444	chr1:207321472-207360966	+	protein-coding
TNFRSF10B	-0.935159	6.5765e-53	6.21479e-51	6625	6330	4157	13806	11560	5862	chr8:23020133-23069187	-	protein-coding
DHRS2	-0.934609	3.36288e-10	5.91561e-09	315	347	196	763	503	301	chr14:23630115-23645639	+	protein-coding
SFN	-0.932287	6.23526e-48	5.41967e-46	20134	20833	11077	45981	32490	16718	chr1:26863142-26864456	+	protein-coding
TMC6	-0.931105	1.44901e-14	3.86103e-13	675	630	351	1401	977	591	chr17:78108775-78132427	-	protein-coding
PROB1	-0.929099	0.00065833	0.00370259	107	103	44	193	175	82	chr5:139391946-139395196	-	protein-coding
BDNF	-0.929052	1.81782e-15	5.18365e-14	912	835	428	1775	1466	684	chr11:27654893-27722058	-	protein-coding
CD44	-0.928686	8.57533e-94	1.53169e-91	49475	48395	31432	112563	82546	42941	chr11:35138870-35232402	+	protein-coding
SPRED1	-0.923604	2.57111e-36	1.72689e-34	2177	2255	1402	5328	3644	1846	chr15:38252087-38357249	+	protein-coding
HPCAL1	-0.920403	5.25551e-28	2.69473e-26	2000	2251	1184	4876	3335	1719	chr2:10302124-10427617	+	protein-coding
DAPK3	-0.918868	9.06673e-28	4.59099e-26	2995	3091	1567	6406	5124	2324	chr19:3958453-3971123	-	protein-coding
MICALCL	-0.918815	0.000196237	0.00128967	110	143	74	322	170	109	chr11:12286900-12359144	+	protein-coding
KRT14	-0.917904	1.28744e-10	2.3861e-09	645	468	310	1104	969	469	chr17:41582279-41586895	-	protein-coding
KIF17	-0.917084	0.0086396	0.0332768	54	42	48	131	98	46	chr1:20662294-20718017	-	protein-coding
KIT	-0.915718	0.00241446	0.0113818	82	82	46	159	173	54	chr4:54657928-54740715	+	protein-coding
NET1	-0.913811	3.43683e-56	3.40623e-54	15020	14894	8342	32218	23876	12538	chr10:5412551-5459056	+	protein-coding
KRT8	-0.909285	2.21045e-75	3.0448e-73	109443	109740	64199	246462	176182	90460	chr12:52897187-52949866	-	protein-coding
WWTR1	-0.907652	1.1237e-49	1.0147e-47	4850	4570	2885	10794	7874	3809	chr3:149517235-149724783	-	protein-coding
RELT	-0.907206	5.44816e-40	4.04358e-38	2163	2116	1374	4898	3540	1835	chr11:73376360-73397474	+	protein-coding
FAM109A	-0.902855	1.19374e-10	2.22512e-09	526	685	310	1205	907	534	chr12:111360651-111369121	-	protein-coding
LOC105370364	-0.901577	0.000196301	0.00128967	133	123	61	288	179	100	chr13:110945456-110974024	-	ncRNA
ID1	-0.900232	6.75984e-13	1.60167e-11	1065	1237	539	2229	1980	826	chr20:31605283-31606515	+	protein-coding
FERMT2	-0.898365	2.11014e-21	8.26462e-20	1033	985	680	2150	1716	935	chr14:52857271-52951192	-	protein-coding
SMAD3	-0.897954	2.24358e-51	2.072e-49	6762	6646	4479	14579	11271	6093	chr15:67065698-67195195	+	protein-coding
HK2P1	-0.896286	0.000153114	0.0010387	149	148	74	252	227	144	chrX:80569434-80575038	-	pseudo
BAK1P1	-0.896025	0.0102708	0.038404	81	64	25	150	90	55	chr20:32688930-32691054	-	pseudo
LRRC8C	-0.892119	2.63938e-31	1.53765e-29	1882	1794	1167	4289	2946	1524	chr1:89615810-89719535	+	protein-coding
PRKCD	-0.8885	9.80058e-27	4.81265e-25	1981	1830	1126	4432	3004	1488	chr3:53161207-53192717	+	protein-coding
SLCO4A1	-0.886921	2.53263e-31	1.48077e-29	2086	2107	1479	4911	3512	1829	chr20:62642445-62690700	+	protein-coding
LOC105371303	-0.885133	0.00582903	0.02398	99	85	104	180	170	139	chr1:145395130-145425602	-	protein-coding
BNC1	-0.884971	7.11312e-44	5.75208e-42	5899	6247	4130	13129	10167	5525	chr15:83255884-83284716	-	protein-coding
NOL4L	-0.883472	1.69465e-06	1.79328e-05	207	215	161	506	409	162	chr20:32443059-32585073	-	protein-coding
C3orf52	-0.881524	1.37228e-18	4.89147e-17	1076	1148	822	2374	2037	1011	chr3:112086335-112131095	+	protein-coding
ADSSL1	-0.880505	0.00200467	0.00966881	82	95	48	216	117	70	chr14:104724197-104747325	+	protein-coding
MALL	-0.877281	7.27395e-06	6.74064e-05	250	199	148	428	352	233	chr2:110083870-110118139	-	protein-coding
LOC105369807	-0.877054	4.75624e-09	7.36267e-08	320	372	235	690	634	304	chr12:65589108-65613184	+	lncRNA
TBC1D2	-0.87413	2.8437e-50	2.59671e-48	8349	8139	5323	18291	12879	7254	chr9:98198998-98255721	-	protein-coding
IL6R	-0.872561	1.68233e-26	8.21157e-25	1271	1235	756	2657	2070	1020	chr1:154405193-154469450	+	protein-coding
SLC2A3	-0.865829	5.2655e-37	3.6265e-35	3689	3837	2209	7601	5885	3264	chr12:7919228-7936296	-	protein-coding
PLXNA2	-0.865667	1.17425e-17	3.97631e-16	2218	2486	1899	5104	4383	2214	chr1:208022242-208244384	-	protein-coding
LOC101927479	-0.864406	1.19516e-06	1.30289e-05	277	225	197	566	490	205	chr1:16154996-16168216	+	ncRNA
SERPINB8	-0.863447	1.92646e-26	9.37506e-25	1278	1263	842	2798	2109	1063	chr18:63970028-64019779	+	protein-coding
LOC100420528	-0.86251	0.0139692	0.0495133	73	49	29	135	86	44	chr3:113885298-113886028	+	pseudo
SLC16A3	-0.861366	1.63562e-19	6.05588e-18	3643	3705	1720	7000	5646	2793	chr17:82228406-82239499	+	protein-coding
MAP2K3	-0.860225	1.45683e-38	1.06664e-36	4297	3836	2494	8807	6708	3204	chr17:21284656-21315240	+	protein-coding
SNORA9	-0.857388	0.000220224	0.00142327	133	156	104	372	191	134	chr7:44985378-44985510	-	snoRNA
CFP	-0.852566	0.00186661	0.00909467	115	84	64	201	138	102	chrX:47624213-47630305	-	protein-coding
PER1	-0.848655	8.00415e-08	1.05772e-06	356	378	173	758	528	271	chr17:8140470-8156405	-	protein-coding
KRT8P3	-0.848385	5.17183e-12	1.12988e-10	465	456	289	969	723	394	chr8:61578144-61579915	+	pseudo
FAS	-0.846991	2.93304e-20	1.11127e-18	937	981	610	2110	1573	750	chr10:88968429-89017061	+	protein-coding
IL13RA1	-0.846956	2.67877e-34	1.7142e-32	3102	3011	2068	6343	5091	2677	chrX:118726954-118794533	+	protein-coding
MESDC1	-0.846279	4.80384e-23	2.05478e-21	2036	2130	1090	4276	3065	1638	chr15:81000954-81004004	+	protein-coding
ST14	-0.842867	1.21262e-65	1.40785e-63	8777	8857	5449	18871	14158	7027	chr11:130159787-130210362	+	protein-coding
KLHL21	-0.842681	1.61283e-29	8.70928e-28	2309	2192	1335	4948	3533	1708	chr1:6590724-6602898	-	protein-coding
LOC107985350	-0.841944	1.54186e-06	1.6423e-05	275	223	195	539	458	217	chr19:41863950-41866857	+	lncRNA
SNORD14D	-0.84127	0.00029669	0.00185405	166	115	81	276	220	118	chr11:123058909-123058995	-	snoRNA
SEC14L2	-0.840068	4.38117e-31	2.53422e-29	2267	2131	1365	4775	3353	1817	chr22:30396941-30425303	+	protein-coding
RGMB	-0.839491	1.42443e-17	4.76392e-16	1073	960	711	2117	1715	892	chr5:98768386-98796494	+	protein-coding
MYH16	-0.837652	0.0124089	0.0450312	70	67	52	171	76	75	chr7:99273301-99297972	+	pseudo
TMEM41B	-0.837316	7.84165e-39	5.76734e-37	3481	3424	2144	6880	5681	2868	chr11:9280654-9314768	-	protein-coding
SEMA3B	-0.837055	4.09982e-46	3.41736e-44	4702	4512	2765	9482	7480	3629	chr3:50267558-50277171	+	protein-coding
TMCC3	-0.836665	1.2499e-22	5.24958e-21	2556	2712	1881	5237	4581	2377	chr12:94567124-94650562	-	protein-coding
ARL4C	-0.835543	5.33361e-41	4.03221e-39	6123	6244	3825	13863	9250	4958	chr2:234493041-234497053	-	protein-coding
C16orf72	-0.835043	2.53893e-40	1.91054e-38	6124	5990	3515	12037	10033	4661	chr16:9091329-9119698	+	protein-coding
TLE3	-0.833376	2.30724e-14	6.09785e-13	1107	1019	711	2591	1531	863	chr15:70047790-70097935	-	protein-coding
VASP	-0.833245	1.12843e-35	7.48631e-34	4117	3950	2297	8593	6075	3122	chr19:45507430-45526989	+	protein-coding
MYH9	-0.830611	4.63913e-45	3.78917e-43	62239	64458	43526	130978	102947	56004	chr22:36281277-36388067	-	protein-coding
SNORA71C	-0.829949	0.0138334	0.0491578	48	58	50	133	90	52	chr20:38429667-38429804	-	snoRNA
DNMBP	-0.829699	5.41642e-19	1.96954e-17	2964	2962	2288	7090	4561	2690	chr10:99875571-100009953	-	protein-coding
LRRC8B	-0.827461	4.02411e-07	4.7743e-06	243	285	157	552	421	202	chr1:89522627-89597861	+	protein-coding
TCTEX1D2	-0.827069	0.00194632	0.009435	95	126	60	216	142	103	chr3:196291219-196318294	-	protein-coding
LOC102723694	-0.826319	9.96141e-14	2.49865e-12	940	772	616	1832	1472	717	chr8:134789112-134832091	-	ncRNA
NT5DC3	-0.825745	4.11185e-28	2.115e-26	1902	1898	1177	3811	3191	1491	chr12:103746315-103841238	-	protein-coding
FRMD8	-0.822588	4.51351e-30	2.49533e-28	1966	1998	1165	3977	3094	1591	chr11:65386570-65413525	+	protein-coding
S100A14	-0.818427	2.11824e-24	9.67132e-23	4369	4643	2303	8865	6900	3270	chr1:153614255-153616917	-	protein-coding
CDK7	-0.818408	0.000664028	0.0037269	221	143	110	336	363	118	chr5:69234795-69277430	+	protein-coding
TGFA	-0.817975	8.18291e-32	4.90793e-30	4108	4249	2865	8367	6962	3614	chr2:70447280-70554015	-	protein-coding
ETV3	-0.816035	1.59035e-30	9.03833e-29	2358	2261	1495	4667	3672	1954	chr1:157121191-157138591	-	protein-coding
TIMP3	-0.81527	0.00163269	0.00812298	128	100	68	275	148	88	chr22:32800816-32863041	+	protein-coding
PHLDB2	-0.814701	1.3732e-31	8.08695e-30	13745	14178	9357	26552	24345	11712	chr3:111732480-111976517	+	protein-coding
CDC42EP1	-0.81407	1.77905e-32	1.08302e-30	3156	3186	1807	6661	4728	2418	chr22:37559778-37569405	+	protein-coding
MAFK	-0.813679	7.16912e-23	3.02667e-21	3333	2954	1752	5794	4986	2514	chr7:1530732-1543043	+	protein-coding
CHSY1	-0.81277	4.17911e-33	2.59264e-31	2615	2775	1788	5795	4395	2114	chr15:101175723-101251932	-	protein-coding
SAT1	-0.809121	3.95538e-37	2.74747e-35	8296	8061	4510	15761	12514	6370	chrX:23783158-23786223	+	protein-coding
C8orf58	-0.805125	4.16182e-10	7.25817e-09	585	517	318	996	896	446	chr8:22599601-22604150	+	protein-coding
RUSC2	-0.804145	1.21632e-09	1.999e-08	473	480	274	1029	745	327	chr9:35487999-35561898	+	protein-coding
LINC00707	-0.803745	4.16145e-23	1.78942e-21	2114	1972	1219	4463	2945	1576	chr10:6779598-6842906	+	ncRNA
SIRPA	-0.80311	5.31109e-12	1.15874e-10	650	695	395	1470	934	529	chr20:1894117-1939895	+	protein-coding
PMAIP1	-0.801497	2.40243e-23	1.04131e-21	1521	1648	959	3138	2406	1304	chr18:59899960-59904306	+	protein-coding
FRMD4A	-0.800536	3.03208e-17	9.87644e-16	1022	1118	758	2226	1796	880	chr10:13643706-14330952	-	protein-coding
TCF7	-0.797837	2.3161e-14	6.11133e-13	904	818	500	1679	1261	714	chr5:134114703-134148229	+	protein-coding
FLNB	-0.797814	1.31027e-36	8.837e-35	26634	25622	18812	54622	43055	22179	chr3:58008400-58172255	+	protein-coding
IL12A	-0.796356	0.00312502	0.0141843	127	124	48	222	159	96	chr3:159988836-159996019	+	protein-coding
C16orf52	-0.796268	6.51915e-26	3.08928e-24	1740	1855	1205	3789	2805	1473	chr16:22008135-22084654	+	protein-coding
NOCT	-0.795705	1.91947e-10	3.50551e-09	478	500	361	1047	817	405	chr4:139015759-139045939	+	protein-coding
GRHL1	-0.794029	2.33258e-10	4.2033e-09	751	591	416	1464	955	534	chr2:9951663-10002284	+	protein-coding
RGS20	-0.793477	1.23532e-15	3.57913e-14	777	780	522	1659	1234	615	chr8:53851808-53959304	+	protein-coding
OLFM2	-0.791866	0.000169377	0.00113294	214	205	96	421	322	125	chr19:9853718-9936552	-	protein-coding
TP63	-0.790946	8.02485e-49	7.08891e-47	10518	10459	6229	21312	16481	7761	chr3:189597115-189897279	+	protein-coding
FAM46B	-0.789826	1.82066e-07	2.26073e-06	308	362	201	625	539	267	chr1:27005020-27012842	-	protein-coding
MOB3C	-0.785678	3.85168e-19	1.41003e-17	1369	1290	842	2752	1920	1109	chr1:46607715-46616891	-	protein-coding
THSD1	-0.784419	1.53945e-15	4.4287e-14	1065	1012	746	2208	1594	899	chr13:52377167-52406494	-	protein-coding
RRN3P3	-0.783102	5.48559e-10	9.38556e-09	542	561	372	1047	977	427	chr16:22419546-22437715	-	pseudo
PRR7-AS1	-0.78291	3.31102e-05	0.00026381	243	251	135	399	419	192	chr5:177437889-177447944	-	ncRNA
BCL2L1	-0.782413	1.78683e-50	1.64086e-48	7253	7201	4456	14904	10802	5654	chr20:31664452-31723999	-	protein-coding
DGKD	-0.781875	6.60699e-34	4.19492e-32	4254	3991	2702	8183	6741	3246	NW_011332690.1:299845-335841	+	protein-coding
CISH	-0.780652	5.76168e-06	5.4543e-05	354	268	172	658	419	236	chr3:50606454-50611831	-	protein-coding
KRT8P10	-0.778988	0.00011399	0.000797932	195	161	115	337	309	134	chr2:183070796-183072562	-	pseudo
FURIN	-0.77718	4.17439e-38	3.01558e-36	3761	3783	2381	7722	5614	3024	chr15:90868592-90883458	+	protein-coding
UBALD1	-0.776868	7.12722e-18	2.45957e-16	963	975	631	1964	1517	768	chr16:4608883-4614926	-	protein-coding
C1orf116	-0.774938	4.94116e-24	2.21861e-22	2789	2859	1900	5347	4715	2305	chr1:207018521-207032761	-	protein-coding
SMAGP	-0.774629	9.26555e-16	2.7283e-14	1308	1269	760	2814	1766	969	chr12:51245349-51270418	-	protein-coding
TNFRSF1A	-0.773795	1.91835e-38	1.39825e-36	3697	3745	2354	7769	5616	2863	chr12:6328757-6342117	-	protein-coding
SETX	-0.773037	2.16176e-17	7.15211e-16	9027	8915	7251	18014	15643	8063	chr9:132261440-132356726	-	protein-coding
LIMA1	-0.772709	5.57665e-57	5.56092e-55	19508	19503	12277	38327	29702	15722	chr12:50175780-50283570	-	protein-coding
CNN2	-0.772195	2.1031e-41	1.59737e-39	13927	13778	7761	27440	20325	10274	chr19:1026275-1039068	+	protein-coding
MFNG	-0.770759	1.65088e-16	5.1014e-15	2489	2330	1197	4652	3516	1653	chr22:37469063-37486440	-	protein-coding
CBWD3	-0.769886	2.98998e-10	5.28827e-09	632	569	442	1223	1038	476	chr9:68232437-68300035	+	protein-coding
AXIN1	-0.769085	1.93316e-22	8.01572e-21	2274	2241	1238	4330	3206	1750	chr16:287440-355226	-	protein-coding
PDLIM2	-0.768902	1.18953e-21	4.71575e-20	2246	2316	1218	4343	3390	1658	chr8:22578741-22598025	+	protein-coding
LY6K	-0.768761	1.88075e-29	1.0089e-27	7304	7043	4106	14916	9838	5468	chr8:142699791-142704170	+	protein-coding
SLC35E4	-0.768447	1.88535e-05	0.000159441	263	238	141	480	329	215	chr22:30634148-30669016	+	protein-coding
MIR7-1	-0.767701	0.00660134	0.0266911	110	90	61	164	193	69	chr9:83969748-83969857	-	ncRNA
EHD1	-0.767535	9.03328e-33	5.51981e-31	3347	3533	2020	6648	5126	2673	chr11:64852727-64879713	-	protein-coding
EXOSC6	-0.762771	1.90251e-21	7.46943e-20	1813	1947	1087	3668	2934	1339	chr16:70250231-70251930	-	protein-coding
LOC102723471	-0.762422	5.35628e-07	6.18331e-06	284	323	210	636	466	244	NT_187614.1:1098000-1173025	-	ncRNA
ZNF275	-0.761833	2.44236e-07	2.98258e-06	719	575	577	1555	1110	538	chrX:153334155-153352926	+	protein-coding
LOC107985939	-0.761653	0.000132589	0.000910091	244	191	175	404	388	198	chr2:117834869-117841658	+	protein-coding
CLIP2	-0.761203	1.0226e-31	6.11079e-30	4272	4291	2951	8811	6525	3525	chr7:74289437-74405943	+	protein-coding
IRX4	-0.760009	6.92491e-09	1.04705e-07	620	611	295	1158	847	441	chr5:1877427-1887179	-	protein-coding
BDKRB1	-0.757802	0.00250203	0.0117233	101	107	65	194	156	87	chr14:96256210-96264763	+	protein-coding
HMGA1	-0.756771	7.60611e-43	5.97245e-41	24272	24444	14050	49687	35177	17693	chr6:34236800-34246231	+	protein-coding
TPM4	-0.75411	2.32745e-55	2.26529e-53	39043	39820	24475	75663	59120	31341	chr19:16067507-16103005	+	protein-coding
HMOX1	-0.754074	3.31582e-06	3.33717e-05	481	513	264	1126	568	365	chr22:35381067-35394214	+	protein-coding
TFAP2C	-0.752386	5.59678e-26	2.66774e-24	3072	2953	1785	6208	4200	2281	chr20:56629302-56639283	+	protein-coding
PRICKLE1	-0.75081	3.23324e-22	1.3271e-20	2227	2419	1643	4890	3697	1792	chr12:42458338-42589770	-	protein-coding
KIAA1551	-0.748668	5.25529e-11	1.02363e-09	2268	2156	1899	4753	3454	2111	chr12:31958800-31993107	+	protein-coding
EPHA1	-0.748025	6.41524e-11	1.23255e-09	687	625	404	1260	1062	469	chr7:143390813-143408892	-	protein-coding
CLDN7	-0.747187	7.49882e-21	2.88146e-19	6382	6529	3231	11818	9297	4537	chr17:7259903-7263193	-	protein-coding
DLC1	-0.746074	1.42979e-12	3.29642e-11	783	794	559	1537	1266	648	chr8:13083361-13604606	-	protein-coding
GJC1	-0.743826	8.72589e-24	3.87515e-22	5429	5160	3861	10540	8367	4452	chr17:44794988-44830811	-	protein-coding
SCML1	-0.743625	9.08871e-16	2.68596e-14	1152	1098	688	2056	1752	874	chrX:17737449-17754988	+	protein-coding
ACTN1	-0.743389	1.00852e-57	1.0375e-55	23051	22546	14347	45056	33642	17742	chr14:68874123-68979366	-	protein-coding
LOC105377016	-0.741375	0.00482443	0.0204529	102	91	68	196	133	87	chr3:30652459-30663487	+	ncRNA
DENND2C	-0.740583	9.0156e-08	1.1856e-06	643	639	519	1182	1128	575	chr1:114584575-114670111	-	protein-coding
ITGB4	-0.738978	7.60189e-50	6.90286e-48	17768	18488	11599	35522	26732	14338	chr17:75721328-75757819	+	protein-coding
ELL	-0.737886	4.89646e-16	1.47931e-14	1086	1208	715	2152	1774	879	chr19:18442663-18522129	-	protein-coding
DNAJC3	-0.736657	5.3018e-28	2.70992e-26	3361	3287	2266	6716	4955	2677	chr13:95677139-95794989	+	protein-coding
ZC3H12C	-0.735788	1.51896e-13	3.78669e-12	2472	2305	1872	4597	4193	1978	chr11:110092425-110171841	+	protein-coding
ITGB1	-0.735749	5.76198e-31	3.32111e-29	22430	22514	16109	44349	35296	18526	chr10:32900318-32958365	-	protein-coding
TNFRSF12A	-0.735028	2.61781e-21	1.02038e-19	12937	12847	6447	24547	17728	8870	chr16:3020312-3022383	+	protein-coding
LOC101929475	-0.733605	0.000947623	0.00511716	140	146	100	260	254	107	chr10:32958459-33082102	+	ncRNA
TGFBI	-0.733291	1.65461e-05	0.000142372	244	258	158	506	337	206	chr5:136028895-136063818	+	protein-coding
PLEKHG5	-0.728684	2.63805e-15	7.44425e-14	1124	1206	666	2198	1627	893	chr1:6466092-6520061	-	protein-coding
DDX58	-0.728211	3.25e-11	6.52166e-10	762	717	452	1340	1079	601	chr9:32455302-32526324	-	protein-coding
LOC105371630	-0.728134	0.0110598	0.0408743	107	123	44	198	132	86	chr1:178125463-178135525	+	ncRNA
S100A16	-0.727409	5.00431e-36	3.34733e-34	8380	7956	4791	16185	11522	5987	chr1:153606883-153613168	-	protein-coding
ENTPD2	-0.724328	0.00176834	0.00867033	159	233	90	329	244	156	chr9:137048098-137054051	-	protein-coding
CEP170B	-0.722765	5.4667e-33	3.37854e-31	4769	4985	3309	9795	7382	3760	chr14:104865313-104896770	+	protein-coding
AHNAK	-0.721167	3.06134e-05	0.000245845	63069	62859	54602	129689	105689	56225	chr11:62433542-62546860	-	protein-coding
LRP10	-0.718861	5.60771e-39	4.14308e-37	6747	6514	4016	12525	9606	5040	chr14:22871613-22881580	+	protein-coding
PLEKHG3	-0.716584	3.78026e-25	1.76058e-23	3106	3396	2078	6470	4561	2535	chr14:64704129-64744346	+	protein-coding
NEMP2	-0.715569	1.01595e-22	4.27803e-21	1822	1841	1196	3575	2707	1411	chr2:190454088-190607126	-	protein-coding
KCNN4	-0.714996	9.09193e-20	3.38946e-18	3801	3883	2000	6978	5208	2805	chr19:43766533-43782139	-	protein-coding
OSR2	-0.70916	3.41052e-06	3.42611e-05	556	433	253	860	754	324	chr8:98944403-98952104	+	protein-coding
ASPH	-0.708822	2.76615e-35	1.81294e-33	9300	8980	6256	18397	13709	6962	chr8:61500556-61714640	-	protein-coding
FRMD6	-0.707182	1.64429e-30	9.3123e-29	4555	4694	3160	9161	6913	3571	chr14:51489100-51730727	+	protein-coding
SEMA3A	-0.70605	2.02765e-22	8.38612e-21	2561	2570	1626	4638	3986	1927	chr7:83956846-84492724	-	protein-coding
RAP2B	-0.703797	8.00407e-18	2.74469e-16	2788	2855	1503	5481	3862	1890	chr3:153162212-153170624	+	protein-coding
FHL3	-0.703575	3.1359e-09	4.96792e-08	699	664	388	1347	1008	435	chr1:37996765-38005515	-	protein-coding
HOTAIRM1	-0.703056	1.24385e-10	2.31058e-09	1052	1106	536	2011	1465	718	chr7:27096094-27100258	+	ncRNA
ELK3	-0.703029	4.58705e-30	2.52714e-28	4857	4643	2895	9331	7015	3296	chr12:96194382-96269835	+	protein-coding
ADTRP	-0.702185	0.00713459	0.0284578	120	120	78	236	134	113	chr6:11713523-11779628	-	protein-coding
HSPH1	-0.702051	7.78584e-42	5.96939e-40	25125	24915	16164	51162	35727	18276	chr13:31134974-31163109	-	protein-coding
PTPN12	-0.699906	1.10855e-43	8.87604e-42	12959	13059	8576	25136	19088	9970	chr7:77537160-77640071	+	protein-coding
TMEM154	-0.699373	6.459e-15	1.7794e-13	1271	1250	885	2498	1836	1010	chr4:152626114-152680165	-	protein-coding
SNORA25	-0.69682	0.000703819	0.00393075	202	179	99	381	243	128	chr11:93730513-93730646	-	snoRNA
LINC00941	-0.696513	1.20618e-09	1.98618e-08	690	612	395	1239	979	449	chr12:30795681-30802711	+	ncRNA
IGSF8	-0.696258	6.20889e-08	8.33355e-07	612	781	391	1297	1052	452	chr1:160091339-160099442	-	protein-coding
CYSRT1	-0.693765	3.15197e-09	4.98852e-08	642	604	376	1249	826	459	chr9:137224635-137226311	+	protein-coding
RELL1	-0.690668	0.000188389	0.00124424	357	399	169	772	483	210	chr4:37590800-37686377	-	protein-coding
TSPAN5	-0.690588	2.50165e-19	9.19949e-18	1637	1636	1016	3033	2452	1181	chr4:98470367-98658661	-	protein-coding
CDK17	-0.690399	1.56129e-15	4.48285e-14	2447	2618	1869	5499	3787	1853	chr12:96278261-96400588	-	protein-coding
FAM83G	-0.690146	4.32059e-35	2.82035e-33	4522	4544	2802	8601	6481	3338	chr17:18968789-19006144	-	protein-coding
EIF1AD	-0.689403	5.72816e-25	2.64504e-23	2801	3034	1891	5491	4356	2167	chr11:65996545-66002217	-	protein-coding
ITGA5	-0.689068	2.27713e-19	8.39287e-18	1810	1834	1252	3620	2730	1350	chr12:54395261-54419266	-	protein-coding
STARD13	-0.688934	1.14553e-17	3.89528e-16	2272	2111	1433	4081	3066	1771	chr13:33103135-33676835	-	protein-coding
SERTAD3	-0.688178	6.59016e-09	9.9736e-08	543	619	350	1108	802	429	chr19:40440841-40444375	-	protein-coding
PROSER2	-0.687705	1.72203e-35	1.1378e-33	5338	5572	3316	10418	7786	3908	chr10:11823341-11872277	+	protein-coding
TIMP1	-0.687156	3.65375e-16	1.11006e-14	4058	3908	2021	7404	5132	2751	chrX:47582291-47586791	+	protein-coding
RRN3	-0.686423	0.00651601	0.0264184	139	128	103	201	237	119	chr16:15060022-15094335	-	protein-coding
OTUD4	-0.686376	7.34765e-17	2.31451e-15	3947	3893	3011	8033	5866	3178	chr4:145133650-145180019	-	protein-coding
ULBP3	-0.685564	3.1491e-06	3.18317e-05	362	391	291	812	574	281	chr6:150061046-150069147	-	protein-coding
BTG1	-0.685255	8.66379e-11	1.65089e-09	1124	1217	611	2153	1685	742	chr12:92140278-92145897	-	protein-coding
CBLC	-0.684747	2.89601e-13	7.01516e-12	1309	1203	821	2239	1972	932	chr19:44777855-44800646	+	protein-coding
SLC52A2	-0.684101	1.04648e-24	4.80495e-23	5626	5627	3163	10917	7583	3864	chr8:144358547-144361286	+	protein-coding
NABP1	-0.68011	7.94785e-20	2.96976e-18	3166	3051	2000	5529	4903	2239	chr2:191678072-191688522	+	protein-coding
SNORD58C	-0.677907	0.0051598	0.0216209	212	247	85	456	271	120	chr18:49489235-49489324	-	snoRNA
JARID2	-0.677858	1.67746e-27	8.41526e-26	3480	3541	2075	6578	4854	2529	chr6:15245975-15522042	+	protein-coding
MEF2D	-0.677005	8.36721e-17	2.63057e-15	1499	1406	872	2709	2043	1048	chr1:156463721-156500842	-	protein-coding
SAMD9	-0.676436	1.14645e-18	4.11354e-17	11812	11841	9052	22985	18020	9697	chr7:93099513-93118023	-	protein-coding
CEMIP	-0.676255	4.29588e-07	5.0598e-06	432	473	290	812	631	365	chr15:80779343-80951662	+	protein-coding
NDEL1	-0.675756	3.02888e-21	1.17779e-19	2986	3042	2085	5834	4300	2368	chr17:8435852-8472744	+	protein-coding
LRRC8E	-0.675685	8.66308e-22	3.46822e-20	1952	2007	1254	3746	2841	1446	chr19:7888505-7902023	+	protein-coding
NECTIN2	-0.674795	5.15752e-22	2.10101e-20	2460	2460	1449	4584	3343	1798	chr19:44846136-44889228	+	protein-coding
SNX18	-0.673921	7.0518e-11	1.35006e-09	1674	1881	1346	3216	2988	1379	chr5:54517759-54619249	+	protein-coding
CMTR2	-0.673738	2.38396e-06	2.47281e-05	463	490	367	1059	647	376	NW_013171813.1:144981-152413	-	protein-coding
TENM2	-0.67283	0.00949	0.0360567	118	152	107	241	272	86	chr5:166979066-168264159	+	protein-coding
UAP1	-0.672571	5.13251e-37	3.54995e-35	8955	9365	5548	17533	12634	6540	chr1:162561440-162599843	+	protein-coding
ABCC2	-0.669569	3.47415e-05	0.000274885	286	299	178	569	371	223	chr10:99782598-99853741	+	protein-coding
LHFPL2	-0.669527	5.46025e-23	2.32942e-21	2742	2603	1656	5181	3740	1883	chr5:78485215-78648895	-	protein-coding
SNORA104	-0.668757	0.000149647	0.00101773	219	263	157	427	371	177	chr19:14622213-14622351	+	snoRNA
ATP6V0A1	-0.667539	1.40585e-15	4.05154e-14	2967	3027	2244	5899	4331	2445	chr17:42458844-42522579	+	protein-coding
PTAFR	-0.667364	5.75986e-07	6.61631e-06	427	492	271	803	658	336	chr1:28147166-28193936	-	protein-coding
TBC1D10A	-0.666462	4.69402e-09	7.27326e-08	736	690	434	1436	1001	464	chr22:30291990-30326966	-	protein-coding
PER2	-0.665767	2.08886e-09	3.35166e-08	832	791	591	1478	1244	651	chr2:238244038-238290102	-	protein-coding
OTUD1	-0.665662	2.91786e-22	1.20068e-20	2449	2538	1463	4582	3457	1770	chr10:23439269-23442381	+	protein-coding
SMURF1	-0.66525	6.5047e-21	2.50539e-19	2926	3180	2009	5651	4293	2367	chr7:99027435-99144120	-	protein-coding
RAPGEF3	-0.664361	1.50878e-06	1.60811e-05	575	618	290	1046	725	430	chr12:47734670-47759106	-	protein-coding
AMOTL1	-0.663611	1.61737e-16	5.00738e-15	12360	12320	9595	23887	18503	10225	chr11:94706418-94876753	+	protein-coding
CRABP2	-0.662566	0.000216887	0.00140562	283	415	286	655	562	292	chr1:156699606-156712900	-	protein-coding
RASSF8	-0.660455	2.15895e-17	7.15211e-16	2671	2572	1861	5014	3742	2074	chr12:25959031-26079892	+	protein-coding
NCAN	-0.659794	7.60189e-20	2.85361e-18	3735	3534	2431	6437	5351	2823	chr19:19211973-19252252	+	protein-coding
CARD14	-0.659481	0.00473432	0.0201286	124	151	74	237	190	96	chr17:80169992-80209331	+	protein-coding
PPP1R13B	-0.658882	6.02054e-14	1.53142e-12	1278	1236	746	2326	1672	922	chr14:103733751-103848967	-	protein-coding
PSEN1	-0.658853	5.08587e-22	2.07703e-20	3698	3362	2223	6382	4949	2657	chr14:73136435-73223691	+	protein-coding
SLC2A1	-0.658792	8.1936e-42	6.25252e-40	11838	12320	7340	22308	16953	8571	chr1:42925375-42959176	-	protein-coding
HDAC9	-0.658675	5.51329e-14	1.41123e-12	2209	2273	1695	4688	3310	1663	chr7:18086942-19003745	+	protein-coding
NR1D1	-0.658648	0.000338486	0.00207927	225	323	192	580	381	194	chr17:40092784-40100725	-	protein-coding
MSANTD2	-0.657346	1.12734e-26	5.5192e-25	3626	3610	2325	6583	5211	2677	chr11:124766492-124800879	-	protein-coding
TMEM201	-0.656969	6.33411e-14	1.60867e-12	1704	1823	1201	3648	2557	1189	chr1:9588843-9614877	+	protein-coding
MMP14	-0.656948	1.36062e-31	8.07136e-30	14396	14053	8203	26692	18904	9929	chr14:22836533-22847600	+	protein-coding
IFNGR2	-0.6569	0.000253989	0.00161809	317	389	154	603	438	232	NW_003315970.2:9451-32093	+	protein-coding
GNA15	-0.655532	1.4232e-17	4.76392e-16	3343	3928	2043	6562	4905	2536	chr19:3136032-3163769	+	protein-coding
TMBIM1	-0.655429	1.99862e-34	1.29424e-32	9809	10080	5788	18125	13591	7001	chr2:218274192-218292577	-	protein-coding
GJB2	-0.654478	0.0124582	0.0451796	110	131	74	255	129	94	chr13:20187463-20192975	-	protein-coding
VPS37B	-0.652897	4.69149e-23	2.01202e-21	3030	3168	1823	5603	4401	2125	chr12:122865328-122896165	-	protein-coding
TXNRD1	-0.652575	2.39966e-35	1.57911e-33	24732	25376	17030	48697	35619	18425	chr12:104215779-104350307	+	protein-coding
NAB1	-0.65174	8.69207e-33	5.33136e-31	5402	5401	3389	9942	7796	3798	chr2:190648860-190692766	+	protein-coding
DLGAP4	-0.651326	2.39657e-20	9.12266e-19	2448	2415	1505	4713	3281	1708	chr20:36306323-36528637	+	protein-coding
ALG11	-0.651254	0.000106236	0.00075011	363	344	319	695	592	297	chr13:52012387-52029648	+	protein-coding
STEAP1	-0.650594	5.17282e-07	5.99707e-06	539	687	444	1200	940	437	chr7:90154375-90164827	+	protein-coding
MAT2A	-0.650379	5.06749e-46	4.18106e-44	26239	25885	16882	48566	37304	18815	chr2:85538978-85545280	+	protein-coding
DDX60	-0.648685	1.85576e-06	1.95739e-05	388	434	274	744	595	310	chr4:168216291-168318807	-	protein-coding
WNT5B	-0.647755	3.61673e-08	5.02877e-07	1129	933	623	2118	1261	722	chr12:1617056-1647212	+	protein-coding
MGAT5	-0.647456	3.21191e-12	7.17121e-11	2075	2017	1571	3820	3126	1641	chr2:134119922-134454621	+	protein-coding
CHST3	-0.647104	2.36795e-22	9.76869e-21	2722	2759	1774	5295	3778	1960	chr10:71964362-72013564	+	protein-coding
CHPF2	-0.643317	7.39711e-16	2.19403e-14	1720	1765	1194	3419	2419	1280	chr7:151232489-151238827	+	protein-coding
TP53BP2	-0.642509	1.60045e-15	4.57987e-14	2585	2665	1795	4587	4106	1909	chr1:223779893-223845981	-	protein-coding
SERTAD2	-0.6425	9.15276e-26	4.31214e-24	4923	4827	3238	8801	7058	3623	chr2:64631621-64751091	-	protein-coding
SDC1	-0.640609	9.61016e-28	4.83602e-26	13612	13418	7630	24924	17690	9236	chr2:20200797-20225433	-	protein-coding
CD9	-0.64051	2.826e-24	1.28307e-22	12028	12125	6678	20837	15882	8618	chr12:6199844-6238271	+	protein-coding
SDE2	-0.640464	3.3188e-10	5.85073e-09	1418	1400	720	2536	1917	865	chr1:225982702-225999365	-	protein-coding
KCNK5	-0.638662	6.19683e-09	9.4222e-08	717	715	425	1362	921	504	chr6:39188971-39229475	-	protein-coding
SNORD50B	-0.638519	0.000176224	0.00117178	261	268	172	524	393	164	chr6:85677589-85677659	-	snoRNA
ITPRIPL2	-0.638471	3.03245e-14	7.93712e-13	9587	9533	6728	15670	15203	7396	chr16:19113932-19121630	+	protein-coding
RASA2	-0.637725	2.12434e-15	6.02602e-14	2306	2278	1596	4226	3567	1600	chr3:141487047-141615363	+	protein-coding
COL17A1	-0.637191	1.36852e-31	8.08695e-30	17231	17273	11411	31723	23707	13052	chr10:104031288-104085880	-	protein-coding
GFOD1	-0.636361	1.14736e-12	2.65658e-11	2086	1904	1477	3778	3104	1449	chr6:13357830-13487637	-	protein-coding
ARAP2	-0.635933	1.09501e-09	1.8143e-08	1422	1421	1126	3034	2077	1046	chr4:36005186-36244832	-	protein-coding
TGM2	-0.635606	2.65387e-40	1.98784e-38	23682	23225	15430	44108	32998	16814	chr20:38127387-38166578	-	protein-coding
GJA1	-0.635293	3.46465e-14	9.02476e-13	1319	1434	891	2559	1889	1006	chr6:121435577-121449744	+	protein-coding
SLC9A1	-0.633026	3.18898e-12	7.13963e-11	1619	1816	948	3220	2229	1120	chr1:27098809-27155130	-	protein-coding
BCL9L	-0.632826	1.21651e-18	4.35341e-17	6530	6157	4635	11872	9595	4717	chr11:118896140-118926072	-	protein-coding
RND3	-0.6319	1.58368e-25	7.43964e-24	7663	7580	4593	13000	11105	5276	chr2:150468193-150487695	-	protein-coding
MB21D2	-0.630202	1.53807e-18	5.44657e-17	2843	2703	1605	5155	3674	1860	chr3:192796815-192918161	-	protein-coding
ATP2B4	-0.628128	2.46859e-08	3.48605e-07	939	1014	723	1702	1441	799	chr1:203626787-203744081	+	protein-coding
INPP1	-0.627696	9.33547e-13	2.17391e-11	1254	1246	729	2318	1650	846	chr2:190343470-190371665	+	protein-coding
PLCB4	-0.626269	2.02384e-11	4.143e-10	1194	1108	784	2064	1636	871	chr20:9068710-9480816	+	protein-coding
ZNF282	-0.624654	8.11534e-18	2.77699e-16	2387	2323	1467	4524	3115	1619	chr7:149195462-149226248	+	protein-coding
ECM1	-0.62331	0.000725698	0.00403817	382	267	177	609	377	229	chr1:150508011-150513789	+	protein-coding
ZFYVE27	-0.622299	2.75495e-24	1.25431e-22	3433	3386	2150	6141	4673	2445	chr10:97737121-97760907	+	protein-coding
PORCN	-0.621149	1.08146e-12	2.51475e-11	1852	1999	1107	3697	2548	1209	chrX:48508954-48520814	+	protein-coding
AGO2	-0.621011	4.27494e-13	1.02485e-11	7661	7772	6052	14102	11560	6254	chr8:140520158-140642406	-	protein-coding
SLC38A2	-0.620606	4.84375e-32	2.92678e-30	26081	26082	17654	47334	37970	18685	chr12:46358188-46372862	-	protein-coding
CNTNAP3	-0.617803	3.77533e-14	9.80259e-13	1647	1645	1082	3039	2173	1233	chr9:39072767-39288303	-	protein-coding
SH3PXD2A	-0.616558	1.3025e-10	2.41126e-09	2454	2610	2007	4822	3643	2056	chr10:103594027-103855464	-	protein-coding
LOC107985971	-0.61574	1.71731e-05	0.000146988	380	383	285	712	580	277	chr2:195657381-195660914	+	protein-coding
PLEKHG2	-0.614726	1.88801e-08	2.70376e-07	1423	1108	784	2154	1682	958	chr19:39412582-39428415	+	protein-coding
PVR	-0.614449	2.27289e-28	1.17655e-26	6921	6507	4062	12049	9112	4606	chr19:44643798-44666161	+	protein-coding
LOC101060398	-0.61286	5.13041e-06	4.94014e-05	824	702	656	1502	1205	594	chr1:149090901-149105923	-	ncRNA
SNORA1	-0.612711	0.00876673	0.0336628	128	124	92	220	197	92	chr11:93732004-93732133	-	snoRNA
MARS2	-0.612546	3.72622e-09	5.81806e-08	1766	1338	1054	2906	2167	1108	chr2:197705304-197708390	+	protein-coding
TJP1	-0.611297	0.000314124	0.00194877	516	523	308	752	909	312	NW_011332701.1:1871012-2141480	-	protein-coding
MDFI	-0.610925	1.65525e-07	2.07116e-06	1701	1648	775	2940	2184	947	chr6:41637020-41654246	+	protein-coding
SLC25A37	-0.610135	2.64318e-23	1.14261e-21	7881	7699	5288	14258	10551	5834	chr8:23528795-23575463	+	protein-coding
TMEM171	-0.609776	5.28576e-07	6.11058e-06	533	541	381	982	770	397	chr5:73120561-73131817	+	protein-coding
SHC1	-0.608535	7.20488e-26	3.40431e-24	5496	5560	3224	9701	7489	3706	chr1:154962298-154974492	-	protein-coding
HK2	-0.608307	1.59836e-21	6.29049e-20	8356	8337	5395	14007	12336	5895	chr2:74832655-74893354	+	protein-coding
USP36	-0.607649	6.78546e-22	2.73675e-20	4146	4264	2870	7652	5974	3020	chr17:78787381-78840898	-	protein-coding
PRNP	-0.607322	1.41043e-30	8.04393e-29	11040	11684	6977	20504	14894	8015	chr20:4686151-4701588	+	protein-coding
ISG15	-0.606961	1.92937e-10	3.51964e-09	1140	1246	665	2153	1543	778	chr1:1013467-1014540	+	protein-coding
KBTBD8	-0.606836	0.00292437	0.0134084	276	232	254	582	379	212	chr3:66998303-67011210	+	protein-coding
PHC2	-0.60657	8.09972e-27	4.0016e-25	5230	5090	3172	9333	6840	3593	chr1:33323623-33431017	-	protein-coding
SH2D3A	-0.605784	2.29749e-21	8.97678e-20	4037	3936	2347	7268	5157	2700	chr19:6752160-6767513	-	protein-coding
NRARP	-0.605248	4.47778e-14	1.1571e-12	2497	2727	1509	4219	3597	1842	chr9:137299631-137302251	-	protein-coding
SNORD14C	-0.604942	0.0117307	0.0428859	114	140	105	270	187	90	chr11:123059335-123059422	-	snoRNA
SRSF11P1	-0.604892	0.00359643	0.0160155	168	165	96	303	220	108	chr12:19306671-19308236	+	pseudo
KLF16	-0.604063	2.33924e-12	5.31033e-11	2673	2811	1547	4936	3888	1619	chr19:1852399-1863565	-	protein-coding
FOSL2	-0.603966	9.44528e-22	3.77208e-20	5264	5288	3329	8871	7570	3716	chr2:28392759-28417312	+	protein-coding
TICAM1	-0.603923	1.72045e-07	2.14285e-06	930	1169	579	1722	1493	671	chr19:4815924-4831742	-	protein-coding
RARA	-0.603271	3.20424e-09	5.06631e-08	970	1049	654	1999	1293	686	chr17:40309171-40357643	+	protein-coding
KDM5B	-0.602599	7.05965e-09	1.06544e-07	833	918	549	1460	1253	619	chr1:202725185-202809470	-	protein-coding
C1orf52	-0.60061	7.87144e-20	2.94798e-18	2643	2675	1631	4703	3535	1864	chr1:85249953-85259672	-	protein-coding
CLDND1	-0.598545	1.19975e-28	6.25022e-27	6146	6314	3813	11233	8445	4159	chr3:98515473-98523066	-	protein-coding
PFKFB3	-0.596581	1.03116e-28	5.40661e-27	7506	7748	5017	13717	10683	5289	chr10:6144802-6254648	+	protein-coding
ATG101	-0.59642	4.90634e-15	1.36788e-13	3244	3151	1727	5504	4009	2151	chr12:52069974-52077495	+	protein-coding
RNF19A	-0.595562	1.4921e-16	4.62837e-15	2951	3137	2021	5195	4287	2229	chr8:100257059-100336218	-	protein-coding
MYO1E	-0.594841	1.04694e-23	4.62419e-22	7759	7557	5254	13784	10909	5432	chr15:59135969-59372872	-	protein-coding
TMEM2	-0.593363	4.68548e-17	1.49917e-15	6731	6668	4729	11564	9573	5066	chr9:71683366-71769532	-	protein-coding
DNAJB1	-0.593088	3.53457e-21	1.37114e-19	13167	13980	7997	24799	18622	8375	chr19:14514764-14529821	-	protein-coding
DBN1	-0.592995	6.41832e-23	2.71675e-21	5869	6135	3444	10598	7839	3953	chr5:177456612-177480368	-	protein-coding
USP53	-0.592341	3.26881e-11	6.55133e-10	1316	1376	931	2370	1867	1006	chr4:119212583-119295518	+	protein-coding
CTTNBP2NL	-0.591793	5.22153e-13	1.24627e-11	2730	2711	1928	4628	3952	2053	chr1:112391085-112461164	+	protein-coding
ADGRE2	-0.590073	0.00474428	0.0201646	171	202	122	324	297	111	chr19:14732697-14778541	-	protein-coding
CHST11	-0.587753	4.12962e-17	1.32392e-15	3441	3251	2332	6137	4643	2394	chr12:104456914-104762014	+	protein-coding
TUBB2A	-0.585494	0.00530839	0.0221238	239	290	160	405	460	144	chr6:3153666-3157549	-	protein-coding
TNFRSF10D	-0.585438	3.2485e-12	7.24295e-11	1573	1564	1036	3018	2051	1060	chr8:23135588-23164030	-	protein-coding
AHNAK2	-0.585409	3.64861e-06	3.64055e-05	1630	1898	1483	3111	2479	1568	chr14:104937253-104978357	-	protein-coding
LINCR-0002	0.585242	0.00484418	0.0205259	332	338	172	298	171	83	chr3:191425524-191590356	+	ncRNA
MYH14	0.586838	0.00057898	0.00330665	438	472	296	304	310	146	chr19:50188186-50310544	+	protein-coding
C14orf93	0.586869	0.00131065	0.00675651	486	537	260	456	252	130	chr14:22986901-23010201	-	protein-coding
LOC102724532	0.587335	0.00961689	0.0364706	283	339	147	235	197	67	chr17:47891229-47895816	-	ncRNA
ZNF627	0.587776	0.000108807	0.000765939	528	534	357	477	302	154	chr19:11575255-11619159	+	protein-coding
KLRG1	0.58795	0.00683845	0.0274748	304	229	160	188	156	89	chr12:8989079-9255692	+	protein-coding
ZNF184	0.588133	3.79258e-09	5.91599e-08	1609	1586	1017	1378	951	437	chr6:27450742-27473118	-	protein-coding
C17orf58	0.588242	1.89223e-09	3.05122e-08	2176	2303	1209	1725	1353	584	chr17:67991099-67993649	-	protein-coding
SHROOM2	0.588637	0.00147042	0.00743987	407	360	202	259	232	114	chrX:9786406-9949443	+	protein-coding
SOD2	0.588923	8.07849e-28	4.10337e-26	11001	11063	6889	8842	6688	3189	chr6:159679064-159762529	-	protein-coding
TRIM52-AS1	0.589245	7.40217e-05	0.000541715	567	710	407	552	355	188	chr5:181261212-181272307	+	ncRNA
LOC339803	0.589536	7.90047e-05	0.00057379	702	640	401	488	461	175	chr2:61141592-61144975	-	ncRNA
LIAS	0.591267	1.40381e-12	3.24114e-11	2958	2903	1630	2262	1738	799	chr4:39459022-39477653	+	protein-coding
ZNF517	0.591658	0.0105414	0.039325	198	248	123	163	123	70	chr8:144798876-144813033	+	protein-coding
EML5	0.591922	0.00737126	0.029244	509	487	615	489	396	206	chr14:88614213-88792752	-	protein-coding
PHOSPHO2	0.592949	0.00419807	0.0182399	316	241	208	229	178	89	chr2:169694454-169701708	+	protein-coding
EPN3	0.593485	1.87577e-10	3.42956e-09	2242	2266	1192	1695	1283	630	chr17:50532687-50543750	+	protein-coding
BOLA1	0.59352	0.000383956	0.00232001	679	530	307	475	343	154	chr1:149899582-149900795	+	protein-coding
H2AFJ	0.594127	3.32962e-08	4.63353e-07	1292	1455	771	1090	753	397	chr12:14774336-14778002	+	protein-coding
USP13	0.595767	1.95617e-15	5.5684e-14	3882	3675	2580	3152	2321	1114	chr3:179653145-179789401	+	protein-coding
ERICH2	0.596086	5.12792e-05	0.000390212	503	531	349	419	324	151	chr2:170770042-170798971	+	protein-coding
EID2	0.597519	1.0058e-10	1.88779e-09	1758	1915	1061	1418	1021	552	chr19:39538806-39540198	-	protein-coding
POLI	0.598086	3.29077e-06	3.31401e-05	695	676	427	531	412	203	chr18:54269479-54321266	+	protein-coding
HOXA5	0.598498	0.000168336	0.00112864	494	499	366	449	280	157	chr7:27141052-27143668	-	protein-coding
DUSP10	0.599096	6.52154e-16	1.94497e-14	4636	4703	3295	3623	2983	1474	chr1:221701420-221742176	-	protein-coding
CEP126	0.599198	0.00271375	0.0125739	284	316	194	220	209	81	chr11:101915015-102001065	+	protein-coding
NMI	0.599941	4.78741e-17	1.52578e-15	3972	4471	2637	3220	2565	1255	chr2:151270465-151289916	-	protein-coding
ZBTB14	0.599979	2.18809e-08	3.11702e-07	1210	1267	817	992	800	341	chr18:5289019-5297053	-	protein-coding
ZNF252P	0.600688	7.3394e-12	1.5676e-10	1967	2132	1388	1699	1226	613	chr8:144973589-145002899	-	pseudo
LOC107987072	0.602488	0.00380817	0.016811	271	299	159	204	186	73	chr9:66269987-66285324	+	ncRNA
CLUAP1	0.602584	3.57821e-09	5.60851e-08	1841	1782	1044	1430	924	570	chr16:3495562-3539048	+	protein-coding
FBXL19-AS1	0.603167	0.00174223	0.00855288	424	498	417	346	354	162	chr16:30919319-30923269	-	ncRNA
WAC-AS1	0.603412	2.99355e-07	3.60691e-06	929	1043	615	731	562	322	chr10:28519917-28532354	-	ncRNA
LOC257396	0.603772	0.000125782	0.000870726	673	754	384	565	328	230	chr5:53109842-53115126	+	ncRNA
STOX2	0.604219	0.00239415	0.0112992	297	335	271	272	198	113	chr4:183796331-184023530	+	protein-coding
LRRC45	0.604261	1.6185e-07	2.0283e-06	1134	1211	624	893	632	337	chr17:82023252-82031151	+	protein-coding
SERPINB13	0.605067	1.66029e-06	1.75918e-05	1553	1679	1070	1063	939	601	chr18:63587206-63599199	+	protein-coding
TCEANC2	0.605337	6.13135e-11	1.18219e-09	2411	2279	1662	2013	1332	742	chr1:54053572-54112519	+	protein-coding
HRK	0.606258	2.39652e-06	2.48267e-05	996	1058	664	749	718	274	chr12:116856144-116881427	-	protein-coding
ING4	0.60718	5.39327e-11	1.04609e-09	1772	1793	1103	1330	1132	501	chr12:6650538-6663143	-	protein-coding
DEPDC4	0.607289	0.00256648	0.0119847	274	258	168	217	158	74	chr12:100203669-100268094	-	protein-coding
LOC283788	0.607635	6.40746e-05	0.000477519	471	496	327	381	281	156	NT_167213.1:56349-99642	-	pseudo
KIAA0319	0.608515	0.00454588	0.0195009	271	298	215	187	195	103	chr6:24540131-24646211	-	protein-coding
RPP25L	0.61012	1.84684e-05	0.000156755	772	841	412	644	411	220	chr9:34610485-34612113	-	protein-coding
LINC01508	0.611129	4.78773e-05	0.000367768	552	597	355	465	293	185	chr9:90300896-90433489	-	ncRNA
ZNF362	0.611625	3.5608e-09	5.592e-08	1420	1610	868	1199	823	435	chr1:33256307-33300719	+	protein-coding
CBY1	0.6129	3.64992e-08	5.07058e-07	1143	1298	732	960	649	377	chr22:38656653-38673850	+	protein-coding
AMIGO1	0.613481	0.00123562	0.00643918	313	292	223	254	183	94	chr1:109504178-109509742	-	protein-coding
AGBL2	0.616309	0.00816982	0.0317533	242	234	147	141	157	79	chr11:47659168-47715397	-	protein-coding
ZNF44	0.617228	5.38194e-08	7.29592e-07	1181	1316	860	1084	747	344	chr19:12224686-12294904	-	protein-coding
RPARP-AS1	0.617797	4.61508e-07	5.41614e-06	1151	1058	613	827	680	278	chr10:102449817-102456293	+	ncRNA
BTN3A1	0.619768	9.3502e-10	1.56035e-08	2335	2024	1405	1585	1211	738	chr6:26402237-26415216	+	protein-coding
LOC100287015	0.620268	0.00374535	0.0165697	248	240	153	199	150	62	chr8:6403556-6406548	-	ncRNA
FBXO16	0.620408	0.00289377	0.0132868	301	273	185	263	148	79	chr8:28428408-28490318	-	protein-coding
TMEM170B	0.622419	0.00114017	0.00601502	286	318	183	237	170	87	chr6:11538042-11583524	+	protein-coding
CTRL	0.622502	0.0107366	0.0398948	173	235	119	146	125	57	chr16:67929570-67931875	-	protein-coding
PIDD1	0.62502	7.63931e-12	1.62952e-10	2006	1795	1133	1459	1067	552	chr11:799179-809504	-	protein-coding
THAP9	0.626025	0.00360151	0.0160293	275	415	227	288	166	116	chr4:82900650-82920283	+	protein-coding
EFNA4	0.627157	1.5303e-05	0.000133156	534	555	341	426	327	149	chr1:155063737-155069553	+	protein-coding
HOXA7	0.627316	5.16332e-07	5.99206e-06	976	952	586	672	525	325	chr7:27153716-27156677	-	protein-coding
ZNF480	0.627691	6.37275e-15	1.76006e-13	2815	2746	1953	2211	1687	844	chr19:52297169-52325927	+	protein-coding
FLJ42627	0.628974	0.0105546	0.0393474	257	178	139	175	108	72	chr16:2638982-2646129	+	ncRNA
SYTL1	0.629771	9.45197e-06	8.54462e-05	999	995	480	788	518	243	chr1:27341992-27353932	+	protein-coding
PCDHG	0.630184	0.0109173	0.0404121	188	236	126	165	140	47	chr5:141330685-141512979	+	other
BCL6	0.630283	0.00684241	0.0274805	304	235	125	185	137	78	chr3:187721377-187745725	-	protein-coding
BORCS6	0.63089	0.000162053	0.00109159	512	574	297	403	256	177	chr17:8188333-8190246	-	protein-coding
PARTICL	0.631425	0.00732337	0.0290966	292	208	128	176	136	71	chr2:85537467-85538886	-	ncRNA
ZNF19	0.631656	0.000950262	0.00512315	345	326	253	271	233	90	chr16:71474073-71489351	-	protein-coding
EPOR	0.631883	0.00825989	0.0320344	270	217	148	228	128	57	chr19:11377205-11384342	-	protein-coding
LYPD5	0.632126	6.51945e-06	6.10762e-05	646	677	487	496	433	205	chr19:43794835-43827199	-	protein-coding
SWT1	0.632209	0.000993069	0.00532894	383	561	302	338	242	169	chr1:185157023-185291781	+	protein-coding
TRIQK	0.632723	3.38765e-05	0.000268862	535	555	421	422	349	177	chr8:92883530-92966150	-	protein-coding
CDKN2D	0.633957	0.000666275	0.00373765	660	476	260	397	305	148	chr19:10566462-10568979	-	protein-coding
ADPRHL1	0.635333	0.00240145	0.0113271	253	282	167	177	159	88	chr13:113421940-113453524	-	protein-coding
PYROXD2	0.635619	1.56047e-05	0.000135346	505	550	328	409	295	155	chr10:98383565-98415221	-	protein-coding
MTHFR	0.635927	0.000154749	0.0010476	710	603	507	593	448	159	chr1:11785730-11806103	-	protein-coding
RPS18P2	0.636177	0.0126178	0.0456211	194	209	94	135	100	61	chr14:90766495-90767027	+	pseudo
ZNF605	0.636201	2.16918e-06	2.26448e-05	1512	1489	1174	1207	1114	389	chr12:132921433-132956306	-	protein-coding
BHLHE41	0.636945	0.0017856	0.00874716	291	375	203	286	192	79	chr12:26120026-26125070	-	protein-coding
ZNF576	0.637704	4.72602e-05	0.000363543	720	646	394	557	311	213	chr19:43596392-43600435	+	protein-coding
TCP11L2	0.639005	0.008748	0.0336147	221	187	108	141	121	54	chr12:106302026-106347455	+	protein-coding
LOC107987173	0.639511	0.0131017	0.0470267	202	224	142	172	156	42	chr12:9397064-9398375	-	lncRNA
RHBDL1	0.641074	0.000160146	0.00108089	640	624	281	401	338	177	chr16:675666-678271	+	protein-coding
PHF12	0.6412	7.27987e-15	2.00215e-13	2576	2626	1655	2100	1395	770	chr17:28905250-28951490	-	protein-coding
DUBR	0.641601	6.92682e-12	1.48534e-10	1562	1486	973	1182	890	432	chr3:107240692-107326964	+	ncRNA
ZBED8	0.642098	2.33026e-10	4.2033e-09	1263	1242	806	992	728	350	chr5:160393148-160400097	-	protein-coding
C19orf66	0.643369	3.37783e-09	5.32525e-08	1110	1062	647	810	633	299	chr19:10086119-10093252	+	protein-coding
ZSCAN12	0.64376	0.00128959	0.00667761	437	404	366	381	213	161	chr6:28378821-28399768	-	protein-coding
FRG1BP	0.644564	0.00416251	0.0180999	238	236	207	184	153	86	chr20:30377203-30399331	+	pseudo
LCAL1	0.644789	0.00371616	0.0164764	306	237	162	188	181	68	chr6:79307669-79313384	-	ncRNA
CABLES2	0.64525	2.64761e-07	3.22354e-06	973	961	744	746	592	321	chr20:62388630-62407283	-	protein-coding
MAP3K8	0.645258	5.98175e-05	0.000448259	444	458	276	361	237	131	chr10:30434021-30461833	+	protein-coding
RNASEL	0.645298	0.000156357	0.00105717	499	558	310	344	273	186	chr1:182573634-182589285	-	protein-coding
FAM102B	0.646068	5.11525e-10	8.78893e-09	2175	2445	1758	1738	1529	711	chr1:108560349-108639327	+	protein-coding
SLC22A15	0.646159	0.000152663	0.00103607	554	466	321	413	241	166	chr1:115976498-116070054	+	protein-coding
INPP5J	0.64616	0.00375271	0.0165887	337	288	202	183	231	88	chr22:31107736-31134697	+	protein-coding
ZNF248	0.646471	1.66701e-08	2.4085e-07	1596	1562	1191	1200	1088	451	chr10:37758452-37858202	-	protein-coding
TSTD3	0.646744	6.44068e-06	6.04078e-05	740	664	481	474	447	224	chr6:99424854-99579288	+	protein-coding
MPP2	0.64685	0.00697787	0.0279218	270	260	119	214	126	62	chr17:43875357-43909711	-	protein-coding
THYN1	0.647383	1.13764e-12	2.63784e-11	2712	2861	1491	2108	1439	769	chr11:134248278-134253401	-	protein-coding
DAPK2	0.647749	0.0130992	0.0470267	200	226	93	155	117	47	chr15:63907036-64046470	-	protein-coding
ZNF204P	0.648357	1.57405e-08	2.28638e-07	1532	1957	1229	1311	988	579	chr6:27357823-27375374	-	pseudo
FRG1HP	0.651526	2.87451e-06	2.93114e-05	998	1023	497	719	475	302	chr9:40992337-41014139	+	pseudo
PXMP4	0.653214	1.17169e-11	2.45463e-10	1586	1715	1041	1180	1015	465	chr20:33702744-33720330	-	protein-coding
ACCS	0.653547	4.05851e-11	7.98631e-10	2408	2042	1361	1520	1362	641	chr11:44066118-44084237	+	protein-coding
ZMYM3	0.653565	1.2422e-15	3.59266e-14	2398	2497	1511	1724	1432	727	chrX:71239624-71255261	-	protein-coding
MXD3	0.654684	5.0437e-08	6.87177e-07	1046	1269	646	873	623	314	chr5:177305500-177312291	-	protein-coding
ARL4D	0.654785	9.45789e-08	1.23378e-06	1534	1708	846	1316	777	424	chr17:43398985-43401136	+	protein-coding
PXYLP1	0.654881	0.00529063	0.0220724	197	292	157	198	147	61	chr3:141231825-141294903	+	protein-coding
ZFP90	0.655738	6.4522e-08	8.63872e-07	1453	1510	1179	1126	878	523	chr16:68533484-68576072	+	protein-coding
STX19	0.656165	0.00131703	0.00678298	298	265	181	191	159	94	chr3:94014365-94029281	-	protein-coding
ZNF34	0.659464	0.00998051	0.0375431	233	167	140	178	96	62	chr8:144772224-144787371	-	protein-coding
ZSCAN31	0.660049	0.000192049	0.00126533	602	470	304	324	333	157	chr6:28324737-28358202	-	protein-coding
PFN2	0.661672	5.96375e-13	1.41925e-11	2428	2424	1380	1926	1265	641	chr3:149964904-149970954	-	protein-coding
LOC107987095	0.66171	4.58485e-05	0.000353018	463	536	309	388	304	122	chr9:92670334-92674546	+	ncRNA
LOC102723539	0.661729	2.55277e-05	0.000208926	575	580	304	372	341	157	chr11:34154983-34159974	+	ncRNA
LOC105373159	0.664275	0.00588368	0.0241804	269	244	115	175	114	77	chr1:229256933-229271242	-	ncRNA
ATF7IP2	0.666579	1.22108e-10	2.27087e-09	1568	1567	834	1093	858	426	chr16:10386055-10483640	+	protein-coding
PPME1	0.667702	9.51364e-44	7.65518e-42	19012	18859	12019	13989	10690	5530	chr11:74170891-74254703	+	protein-coding
LOC101930085	0.667768	5.95813e-13	1.41925e-11	1564	1684	1042	1248	893	472	chr7:35695206-35699413	+	ncRNA
THNSL1	0.667847	1.56485e-05	0.000135581	822	710	549	643	364	259	chr10:24952319-25026664	+	protein-coding
LOC389765	0.669184	0.00136037	0.00697081	288	269	166	177	175	79	chr9:85806002-85842879	+	pseudo
LINC01061	0.670357	0.00100773	0.00539694	325	362	194	218	229	84	chr4:119405523-119410660	-	ncRNA
LOC107984875	0.670927	0.00464619	0.0198322	210	266	172	163	174	62	chr16:30535070-30537140	+	ncRNA
ZNF815P	0.671352	2.20912e-05	0.000183199	568	504	324	430	305	130	chr7:5823160-5854435	+	pseudo
LOC105379057	0.671646	1.99437e-13	4.91159e-12	2103	2009	1352	1435	1263	598	chr5:84381163-84538785	+	ncRNA
FAM120C	0.672513	1.58713e-08	2.30332e-07	1631	1420	1154	1116	1021	446	chrX:54068324-54183281	-	protein-coding
UAP1L1	0.67267	0.0017238	0.00847766	346	301	211	254	221	67	chr9:137077475-137084538	+	protein-coding
LOC107986159	0.675011	0.0084851	0.0327827	177	161	147	137	103	58	chr3:183029708-183031548	-	lncRNA
ZFP62	0.675646	2.51796e-27	1.25929e-25	5903	6174	3907	4579	3510	1662	chr5:180843580-180861327	-	protein-coding
PPP1R26-AS1	0.675906	0.00205416	0.00988992	226	227	143	180	122	62	chr9:135462718-135472249	-	ncRNA
SERPINF1	0.67728	0.00487453	0.0206276	250	231	126	184	100	74	chr17:1761965-1777565	+	protein-coding
LOC101927045	0.677936	0.00611146	0.0249775	300	252	234	239	120	112	chr14:24442953-24502197	+	ncRNA
NIFK-AS1	0.678181	0.00149982	0.00754739	282	237	159	173	157	74	chr2:121649654-121728560	+	ncRNA
DPY19L1P1	0.67902	0.00221249	0.0105632	254	288	177	166	188	75	chr7:32580939-32719168	-	pseudo
TTC28-AS1	0.679797	5.90434e-05	0.000443276	549	499	272	329	312	137	chr22:27919376-28002679	+	ncRNA
GKAP1	0.681718	5.72435e-05	0.000431957	424	426	262	275	252	128	chr9:83739421-83817837	-	protein-coding
CCDC106	0.681779	0.000110161	0.000773462	591	566	301	467	243	162	chr19:55647588-55653161	+	protein-coding
MTMR11	0.681843	1.21112e-07	1.5476e-06	941	956	729	687	588	306	chr1:149928651-149936898	-	protein-coding
ALDH3B1	0.683412	2.23351e-11	4.54361e-10	2165	2119	1095	1539	1071	575	chr11:68008547-68029282	+	protein-coding
PKN1	0.683538	4.75094e-24	2.13911e-22	7805	7994	4388	5805	4214	2082	chr19:14433354-14471867	+	protein-coding
BAIAP2-AS1	0.686229	4.93202e-05	0.00037707	512	523	302	425	289	114	chr17:81029133-81034719	-	ncRNA
SESN1	0.688595	5.50539e-08	7.43142e-07	939	932	557	755	501	229	chr6:108986437-109094505	-	protein-coding
ERLEC1P1	0.688848	0.000852388	0.00465392	307	393	318	287	211	123	chr21:14078974-14144467	+	pseudo
ZNF25	0.692819	0.000130823	0.000900633	533	449	335	446	232	135	chr10:37949573-37976656	-	protein-coding
LOC100287042	0.693284	0.010385	0.0387953	239	185	92	147	115	45	chr17:75271299-75273895	+	ncRNA
SRP14-AS1	0.694945	0.00353503	0.015768	393	313	153	191	221	82	chr15:40039311-40067509	+	ncRNA
PHYH	0.700543	1.91029e-07	2.36121e-06	666	773	430	509	405	193	chr10:13277796-13300130	-	protein-coding
GTF2IRD2B	0.700993	7.53006e-05	0.000549837	368	366	266	278	227	100	chr7:75092556-75149817	+	protein-coding
C17orf97	0.70118	7.10501e-05	0.00052232	474	540	324	348	237	179	chr17:410327-414666	+	protein-coding
OSGEPL1	0.701593	3.44793e-07	4.12382e-06	635	689	471	479	384	202	chr2:189746660-189763198	-	protein-coding
IRF2	0.70275	1.04307e-06	1.14788e-05	761	679	387	467	409	189	chr4:184387722-184474572	-	protein-coding
JDP2	0.703266	0.000143756	0.000981772	530	727	417	379	446	164	chr14:75426685-75472701	+	protein-coding
NCK1-AS1	0.703545	0.000112988	0.000791259	401	405	215	292	186	116	chr3:136841976-136862063	-	lncRNA
MSRB2	0.707179	0.00625717	0.0255153	250	305	146	222	94	88	chr10:23095498-23122013	+	protein-coding
FLVCR1-AS1	0.707369	5.74003e-14	1.46465e-12	2684	2700	1539	1777	1351	826	chr1:212856604-212858138	-	ncRNA
HTR7P1	0.707806	0.00852416	0.0329022	157	170	124	100	106	55	chr12:13000442-13004830	+	pseudo
GSAP	0.708017	0.00374821	0.0165778	173	215	140	151	121	49	chr7:77310751-77416429	-	protein-coding
FAM76A	0.708172	0.00019463	0.00128078	428	396	224	338	188	102	chr1:27725979-27762915	+	protein-coding
C11orf45	0.708977	5.72126e-09	8.73998e-08	813	887	570	605	483	249	chr11:128899565-128909520	-	protein-coding
C20orf96	0.709062	0.000170949	0.00114158	368	341	255	255	183	122	chr20:270863-290778	-	protein-coding
PANK1	0.709216	1.6802e-13	4.17584e-12	1751	1895	1212	1373	1081	468	chr10:89579497-89645572	-	protein-coding
ZKSCAN3	0.70924	5.5972e-09	8.59084e-08	1017	1101	693	681	638	314	chr6:28349913-28369177	+	protein-coding
TRIM52	0.712758	4.33083e-16	1.31086e-14	2257	2459	1634	1797	1366	641	chr5:181254077-181261160	-	protein-coding
PRKXP1	0.713091	0.00145057	0.0073565	226	285	203	206	167	65	chr15:100547752-100559283	-	pseudo
LINC00909	0.71371	4.39338e-05	0.000339563	406	462	348	346	241	139	chr18:74591774-74597835	-	ncRNA
TRNQ	0.714519	2.7933e-06	2.85729e-05	1634	2054	829	1415	917	374	chrMT:4329-4400	-	tRNA
RILPL2	0.714716	2.53423e-06	2.61532e-05	815	834	520	670	494	171	chr12:123408567-123436733	-	protein-coding
UNKL	0.714964	4.9814e-13	1.1907e-11	1627	1626	1056	1291	878	419	chr16:1363205-1414749	-	protein-coding
EPM2A	0.716226	0.00398997	0.0174695	203	190	143	152	132	44	chr6:145500744-145736018	-	protein-coding
ZNF181	0.7166	0.000249685	0.00159277	571	478	391	483	220	165	chr19:34733703-34746483	+	protein-coding
SLC25A27	0.716819	0.00115492	0.00608099	360	291	146	209	154	88	chr6:46652915-46678190	+	protein-coding
LNP1	0.718713	3.24634e-05	0.00025942	497	496	299	285	299	148	chr3:100401193-100456326	+	protein-coding
COL1A1	0.719147	0.00389771	0.017155	179	222	129	133	98	69	chr17:50184096-50201648	-	protein-coding
LINC01560	0.719579	7.89877e-05	0.00057379	345	329	213	236	180	99	chrX:47482716-47485227	+	ncRNA
NOXA1	0.719951	0.00431133	0.0186418	168	187	102	119	96	49	chr9:137423372-137434406	+	protein-coding
MBLAC2	0.720567	6.05492e-12	1.307e-10	1500	1663	1062	1101	973	420	chr5:90458203-90474768	-	protein-coding
LOC100996634	0.721302	0.0136885	0.0487177	178	139	167	126	95	65	chr6:109222555-109286507	+	protein-coding
LOC107983998	0.7224	0.000291101	0.00182615	289	347	187	199	182	90	chr19:55634995-55640898	+	protein-coding
LOC102723566	0.724698	0.000649187	0.00366258	308	347	284	258	168	122	chr9:127816066-127822520	+	ncRNA
CHRNB1	0.725812	3.80749e-05	0.000298538	581	640	318	327	329	188	chr17:7445087-7457613	+	protein-coding
AK9	0.726171	0.0109834	0.0406197	160	143	117	137	93	32	chr6:109492855-109691253	-	protein-coding
HMGB2	0.726327	1.83511e-33	1.15166e-31	8549	8728	5063	6238	4594	2233	chr4:173331376-173334444	-	protein-coding
MAP2	0.727914	0.000121354	0.00084222	346	406	319	301	218	119	chr2:209424047-209734118	+	protein-coding
C8orf46	0.729895	0.00759912	0.0300082	172	151	139	152	92	42	chr8:66493256-66518524	+	protein-coding
LINC01003	0.730936	0.00285188	0.0131316	332	245	127	161	158	73	chr7:152464124-152465545	+	ncRNA
LCA5	0.732976	6.65008e-06	6.21685e-05	487	556	295	373	292	120	chr6:79484991-79537430	-	protein-coding
CCDC122	0.73302	0.00709242	0.0283105	179	231	92	118	117	48	chr13:43821959-43879690	-	protein-coding
FRS3	0.735764	0.0119476	0.0435709	137	131	86	99	83	29	chr6:41770176-41779905	-	protein-coding
LOC105371795	0.737391	0.00240238	0.0113282	259	232	123	134	146	63	chr17:45168805-45171485	-	ncRNA
LOC101928274	0.738341	0.00723083	0.0287641	159	147	125	121	103	37	chr12:118116725-118135970	-	ncRNA
WHAMMP3	0.738464	0.000133433	0.000914727	335	348	181	214	175	96	chr15:22664739-22685368	+	pseudo
OSBPL7	0.739997	2.58439e-08	3.6338e-07	930	946	521	612	440	285	chr17:47807367-47821822	-	protein-coding
PAN2	0.740705	2.45277e-10	4.4101e-09	1307	1313	940	891	704	427	chr12:56316223-56334053	-	protein-coding
TRNS1	0.74085	0.00224224	0.0106753	196	194	131	142	92	63	chrMT:7446-7514	-	tRNA
LOC100507516	0.741554	8.57147e-05	0.000617556	345	356	226	213	208	103	chr8:53393826-53524615	-	ncRNA
MYLK-AS1	0.742233	0.00209915	0.0100886	193	230	139	157	95	68	chr3:123585513-123630821	+	ncRNA
PGM2L1	0.742302	1.29626e-05	0.000114136	559	629	466	483	387	137	chr11:74330312-74398465	-	protein-coding
LOC105370855	0.7439	9.30583e-05	0.000664865	352	321	240	247	168	108	chr15:62659093-62690448	-	ncRNA
LOC105373968	0.746482	0.00478202	0.0202943	242	195	150	110	147	68	chr2:240252144-240256433	-	ncRNA
KTN1-AS1	0.747076	0.0125289	0.0453753	140	107	97	93	74	35	chr14:55576157-55580092	-	ncRNA
TMEM187	0.747418	0.00742501	0.0294141	231	182	109	169	111	35	chrX:153972540-153983195	+	protein-coding
TAMM41	0.747837	1.60816e-05	0.000138969	706	620	304	409	368	146	chr3:11721896-11846919	-	protein-coding
IRAK1BP1	0.749974	7.8372e-05	0.000569959	402	332	257	239	199	119	chr6:78867486-78979411	+	protein-coding
TXNRD3	0.750376	1.06846e-07	1.37941e-06	739	733	463	448	401	227	chr3:126607052-126655124	-	protein-coding
TNS3	0.750983	2.75278e-18	9.6223e-17	8343	8840	6787	6304	5120	2544	chr7:47275154-47582553	-	protein-coding
KANK1	0.752228	0.0115902	0.0424583	192	167	158	191	106	34	chr9:470294-746106	+	protein-coding
STAM-AS1	0.753185	0.000211466	0.00137597	408	294	219	220	208	94	chr10:17641284-17643918	-	ncRNA
CCDC77	0.754349	3.24592e-17	1.05308e-15	2426	2531	1354	1684	1216	658	chr12:389350-442642	+	protein-coding
CITED2	0.754464	5.21938e-22	2.12089e-20	3151	3260	1833	2165	1608	874	chr6:139372255-139374650	-	protein-coding
LOC100270804	0.756766	0.0112068	0.0413521	176	217	111	185	93	32	chr20:18794049-18796065	+	ncRNA
SDSL	0.759565	0.000572906	0.00327427	304	346	207	269	188	60	chr12:113422265-113438277	+	protein-coding
TNFSF4	0.759886	0.00147362	0.00745245	263	268	200	208	184	51	chr1:173183729-173462208	-	protein-coding
LOC100130370	0.761587	0.00216075	0.0103418	334	254	184	146	205	77	chr17:81375497-81392947	-	protein-coding
PLAC8	0.761819	1.61558e-13	4.0214e-12	2043	2015	1046	1392	1017	483	chr4:83090048-83114758	-	protein-coding
EFNA1	0.763261	1.04839e-15	3.08146e-14	1658	1875	1077	1173	958	471	chr1:155127873-155134910	+	protein-coding
NT5M	0.763904	0.000724502	0.0040329	263	278	128	161	138	69	chr17:17303366-17347663	+	protein-coding
LOC100506730	0.76396	0.00972265	0.0368115	147	156	93	136	65	34	chr1:19293247-19295736	-	ncRNA
KRCC1	0.764758	0.00518121	0.021705	255	238	98	183	114	44	chr2:88027203-88055801	-	protein-coding
MZF1-AS1	0.766813	0.00203897	0.00982843	212	212	116	164	88	55	chr19:58559186-58574797	+	ncRNA
PSMD5-AS1	0.771217	5.36357e-08	7.27708e-07	1030	1090	670	580	603	327	chr9:120843042-120854373	+	ncRNA
FRMD6-AS1	0.771802	0.00260567	0.0121284	171	195	107	107	99	53	chr14:51649516-51651744	-	ncRNA
LOC107985401	0.774683	0.0017898	0.0087651	205	263	111	157	104	59	chr20:47792232-47799468	+	ncRNA
FAM229B	0.778302	0.000287816	0.00180903	269	280	150	199	138	61	chr6:112087471-112102790	+	protein-coding
ASB16-AS1	0.778587	6.68521e-07	7.58279e-06	628	519	320	384	285	148	chr17:44175973-44186717	-	ncRNA
LINC00847	0.779241	1.37899e-07	1.74837e-06	963	1004	460	632	516	209	chr5:180830957-180835726	+	ncRNA
PPM1K	0.780573	1.78545e-05	0.0001521	460	393	280	271	267	103	chr4:88257609-88284831	-	protein-coding
VEPH1	0.785701	0.00297435	0.0135953	156	160	117	102	89	49	chr3:157259742-157503626	-	protein-coding
ASB9	0.788703	1.65202e-05	0.000142299	428	392	279	271	259	95	chrX:15243987-15270476	-	protein-coding
MEX3A	0.788977	6.65135e-06	6.21685e-05	527	624	392	472	321	117	chr1:156072013-156081998	-	protein-coding
KBTBD3	0.789504	0.000923215	0.00499864	346	393	175	166	179	118	chr11:106046801-106077765	-	protein-coding
RBMS3	0.790798	1.04993e-07	1.35764e-06	667	629	440	518	328	155	chr3:29280860-30010395	+	protein-coding
ORAI3	0.791855	1.67015e-10	3.07436e-09	1393	1334	764	896	782	290	chr16:30949084-30954938	+	protein-coding
HIST1H3G	0.792615	0.00567286	0.0234503	165	172	88	95	105	35	chr6:26270918-26271384	-	protein-coding
ZNF10	0.792645	5.95128e-07	6.81692e-06	710	615	529	532	327	198	chr12:133130628-133159465	+	protein-coding
TMEM143	0.79565	1.19732e-05	0.000106288	357	369	239	251	172	108	chr19:48332356-48364237	-	protein-coding
LOC105372709	0.798662	0.00254121	0.011876	185	153	127	139	89	41	chr20:62402231-62406314	-	ncRNA
ZNF563	0.799929	0.00115488	0.00608099	204	293	140	158	146	52	chr19:12317477-12347390	-	protein-coding
SVEP1	0.802359	1.85292e-05	0.000157107	412	412	274	229	251	115	chr9:110365248-110579880	-	protein-coding
LOC105372707	0.806723	0.000712661	0.00397333	211	279	160	185	101	72	chr20:62305432-62308079	-	ncRNA
VAMP1	0.808303	3.78516e-07	4.50065e-06	591	712	446	395	331	208	chr12:6462237-6470899	-	protein-coding
CEP68	0.810211	6.29715e-11	1.21129e-09	1074	1355	787	903	581	311	chr2:65056361-65087008	+	protein-coding
FLJ37201	0.81267	3.30854e-05	0.000263742	322	327	201	214	187	72	chr10:89691300-89697928	-	pseudo
CASC10	0.813464	1.99156e-08	2.84704e-07	909	870	505	475	478	249	chr10:21494492-21497284	-	protein-coding
THAP7-AS1	0.815578	0.00636867	0.025918	175	226	99	113	131	33	chr22:21001922-21010374	+	ncRNA
NFYC-AS1	0.816478	4.33551e-06	4.2554e-05	395	449	286	317	189	118	chr1:40689080-40692261	-	ncRNA
ZNF442	0.818273	0.000464413	0.00273896	246	211	136	137	109	68	chr19:12349371-12372636	-	protein-coding
IKZF2	0.818671	1.6414e-06	1.7428e-05	466	501	359	294	286	140	chr2:212999684-213152753	-	protein-coding
GLCCI1	0.81889	0.00331535	0.0149108	159	309	132	143	131	53	chr7:7968743-8089080	+	protein-coding
MATN2	0.81934	1.47774e-13	3.68959e-12	1558	1803	1129	1022	965	449	chr8:97869021-98036720	+	protein-coding
LOC105370941	0.819971	0.000333832	0.00205612	216	211	151	155	105	59	chr15:39782906-39785617	+	ncRNA
FAM227B	0.820819	0.00196114	0.00948984	173	221	164	157	127	41	chr15:49326997-49620931	-	protein-coding
ANO2	0.821152	6.13863e-09	9.34244e-08	711	807	483	557	401	166	chr12:5560241-5948790	-	protein-coding
ZNF554	0.821834	0.00580335	0.0238865	128	158	79	92	59	42	chr19:2819874-2836735	+	protein-coding
PLEKHG4B	0.822293	0.00264296	0.0122739	186	221	104	120	77	65	chr5:54065-189972	+	protein-coding
CHST14	0.823941	0.00140949	0.00717277	236	201	124	111	134	53	chr15:40470961-40473158	+	protein-coding
PPP1R3E	0.825617	7.66661e-10	1.29267e-08	984	943	688	697	566	214	chr14:23295921-23302848	-	protein-coding
LINC01521	0.828307	7.62329e-05	0.000556394	448	528	306	433	225	89	chr22:31346759-31351155	+	ncRNA
TCF7L1	0.828341	0.00129097	0.00668047	208	210	97	119	94	55	chr2:85133460-85310388	+	protein-coding
ZNF599	0.830114	0.000795872	0.00437918	260	246	134	156	152	45	chr19:34758074-34773229	-	protein-coding
SAA1	0.83084	9.88431e-06	8.90574e-05	635	596	261	315	295	154	chr11:18266225-18269977	+	protein-coding
CCNG2	0.830919	1.34914e-17	4.54015e-16	1683	1659	1098	1178	788	450	chr4:77157204-77170060	+	protein-coding
ZNF821	0.832327	0.000474675	0.00278936	257	230	130	177	117	48	chr16:71859680-71886224	-	protein-coding
NCR3LG1	0.833168	0.000733751	0.00407322	207	326	246	188	166	79	chr11:17351762-17377321	+	protein-coding
MIEF2	0.835245	3.27831e-08	4.56603e-07	709	658	421	498	360	140	chr17:18260534-18265790	+	protein-coding
SLC25A21-AS1	0.835346	0.00385684	0.0169981	268	190	97	115	132	45	chr14:37172026-37173794	+	ncRNA
TET1	0.835785	1.60052e-09	2.6067e-08	782	837	513	462	453	216	chr10:68560360-68700794	+	protein-coding
RNR1	0.837584	2.60684e-12	5.88494e-11	1964	1732	1401	1496	922	459	chrMT:648-1601	+	other
ADGRA2	0.839479	0.0106075	0.0395082	132	143	60	66	61	40	chr8:37796883-37843986	+	protein-coding
C1orf53	0.841018	0.0107383	0.0398948	135	153	76	119	45	35	chr1:197902552-197907367	+	protein-coding
MAP2K6	0.843829	2.35719e-08	3.34327e-07	606	596	347	350	322	148	chr17:69414697-69553854	+	protein-coding
CDK15	0.848627	0.00302889	0.0138097	140	199	91	91	89	43	chr2:201790324-201895550	+	protein-coding
JADE1	0.852252	4.26504e-25	1.98068e-23	2366	2446	1582	1602	1261	587	chr4:128809623-128875224	+	protein-coding
LOC105369617	0.852811	0.00843523	0.0325978	158	122	82	116	48	34	chr12:5122364-5379083	+	ncRNA
NTF4	0.854109	5.74585e-05	0.000433177	335	372	168	189	186	79	chr19:49061066-49065076	-	protein-coding
ACBD4	0.855594	7.51022e-05	0.000548881	358	343	183	215	200	63	chr17:45132600-45144181	+	protein-coding
LOC101928433	0.856944	1.74387e-07	2.17036e-06	575	625	467	359	357	170	chr6:16761138-16766883	+	ncRNA
NUDT6	0.857481	0.00025832	0.00164141	259	210	180	141	128	72	chr4:122892644-122923004	-	protein-coding
RAB26	0.861338	2.13879e-07	2.62965e-06	686	624	328	367	280	181	chr16:2148144-2154165	+	protein-coding
LOC101928845	0.862474	0.00214168	0.0102673	135	168	92	89	80	38	chr19:14333743-14343913	+	ncRNA
PIK3C2B	0.862634	9.30513e-11	1.75867e-09	898	1076	534	570	482	246	chr1:204422630-204494815	-	protein-coding
ZNF490	0.863364	4.45149e-06	4.35608e-05	418	505	243	284	247	91	chr19:12576106-12610809	-	protein-coding
NUAK1	0.863602	2.18267e-10	3.95509e-09	937	964	602	544	446	287	chr12:106063347-106140033	-	protein-coding
LOC100288152	0.864669	0.000119271	0.000829536	284	328	165	160	134	93	chr5:473236-480892	+	ncRNA
INHA	0.864804	0.0105538	0.0393474	146	128	68	76	45	46	chr2:219572232-219575713	+	protein-coding
TRAM2-AS1	0.866402	2.71055e-07	3.29031e-06	534	540	344	285	296	148	chr6:52577202-52583993	+	ncRNA
LOC642361	0.870367	0.00108641	0.0057632	165	183	94	104	77	46	chr10:79825902-79827602	+	ncRNA
ZNF114	0.874143	7.21167e-34	4.56103e-32	6007	6322	3935	4214	2767	1593	chr19:48270099-48287608	+	protein-coding
LOC101928489	0.876327	0.00640194	0.0260273	177	158	118	63	107	53	chr6:73693903-73696131	-	ncRNA
ERP27	0.878631	0.00151672	0.00761831	141	191	114	128	76	38	chr12:14914027-14938549	-	protein-coding
H1FX-AS1	0.879788	0.000755744	0.00417676	184	166	100	105	88	41	chr3:129316271-129324569	+	ncRNA
GOLGA2P8	0.88006	0.0075952	0.0300079	135	106	102	96	76	22	chr15:90293500-90300975	+	pseudo
HMGN3-AS1	0.880811	0.000223966	0.00144401	202	232	178	165	103	61	chr6:79233674-79236800	+	ncRNA
HOMEZ	0.881774	3.83588e-08	5.31077e-07	475	530	319	297	266	125	chr14:23273635-23286100	-	protein-coding
HMGB1P1	0.882314	0.0114847	0.0421574	95	108	78	50	57	34	chr20:57487941-57489130	-	pseudo
RBKS	0.883558	0.00228008	0.010829	175	166	121	153	70	35	chr2:27781364-27890396	-	protein-coding
MYL5	0.88456	0.00464081	0.0198244	138	123	89	107	50	32	chr4:674199-682033	+	protein-coding
LOC107986411	0.884742	0.00302365	0.0137897	136	145	85	108	59	30	chr5:33411006-33440619	-	ncRNA
ZNF404	0.886674	1.77081e-06	1.87266e-05	599	554	266	350	288	105	chr19:43872363-43883964	-	protein-coding
BCHE	0.886837	0.00119856	0.0062722	174	233	140	146	122	34	chr3:165772904-165837467	-	protein-coding
HKDC1	0.886845	0.0114217	0.0419734	122	106	50	56	52	29	chr10:69220303-69267559	+	protein-coding
LOC101928126	0.887617	0.0123552	0.0448762	149	82	62	72	54	26	chr21:33976382-33977691	+	ncRNA
LOC101927765	0.888957	0.000199571	0.00130642	226	252	125	144	124	47	chr1:234372807-234373593	-	ncRNA
FAM50B	0.889865	9.1755e-08	1.20176e-06	555	648	345	406	307	114	chr6:3831901-3851320	+	protein-coding
PXN-AS1	0.893116	0.000371673	0.00225669	220	296	146	120	130	74	chr12:120201291-120212828	+	ncRNA
CBX8	0.893789	2.49147e-07	3.04027e-06	525	637	323	404	278	110	chr17:79794377-79797116	-	protein-coding
CARF	0.893905	0.00172609	0.00848637	202	204	188	104	151	56	chr2:202912218-202987856	+	protein-coding
LINC01138	0.895595	0.0010227	0.00546771	187	189	85	113	79	42	chr1:148432959-148459920	-	ncRNA
PNRC1	0.897034	1.95925e-07	2.41989e-06	887	973	385	464	449	200	chr6:89080710-89085160	+	protein-coding
CADM4	0.89954	3.79546e-15	1.06548e-13	1934	2053	1042	1130	833	529	chr19:43622368-43641984	-	protein-coding
LOC646214	0.900197	9.10958e-08	1.19583e-06	639	659	571	414	354	201	NT_187602.1:47495-55722	-	pseudo
TTC22	0.909831	0.0136503	0.0486243	83	161	87	59	84	27	chr1:54779696-54802379	-	protein-coding
LINC00339	0.911675	0.0011247	0.0059373	201	183	127	106	127	35	chr1:22025191-22031224	+	ncRNA
LOC728715	0.914202	0.000196378	0.00128967	215	226	153	176	97	46	chr12:9399917-9403421	-	ncRNA
DET1	0.921155	0.000242191	0.00154983	194	260	129	115	117	56	chr15:88501924-88546703	-	protein-coding
CDKN1B	0.922159	1.71749e-28	8.91889e-27	4021	4242	2448	2587	1724	1058	chr12:12717270-12722383	+	protein-coding
LINC00649	0.922287	4.20309e-05	0.000326407	238	284	186	181	142	52	chr21:33931122-33971186	+	ncRNA
MAN1B1-AS1	0.92687	0.00600544	0.0245894	227	180	110	189	76	25	chr9:137084946-137086817	-	ncRNA
CYP4F3	0.927425	0.000997804	0.00534728	158	139	121	109	67	41	chr19:15640897-15660760	+	protein-coding
C7orf31	0.935975	8.41448e-06	7.68365e-05	462	508	229	343	163	102	chr7:25134697-25180748	-	protein-coding
SMAD6	0.936971	1.31734e-05	0.000115803	381	483	322	294	267	74	chr15:66702110-66782000	+	protein-coding
LOC100288748	0.9386	5.82297e-06	5.50911e-05	300	332	227	219	127	88	chr8:94637285-94639467	-	ncRNA
SLC15A2	0.940326	0.00248674	0.0116651	146	123	105	93	82	24	chr3:121894324-121944187	+	protein-coding
LOC440028	0.945005	0.000532921	0.00307712	167	244	100	112	88	48	chr11:9754770-9759533	-	ncRNA
GAS6-AS2	0.945074	2.90891e-06	2.96249e-05	333	427	256	266	146	100	chr13:113864177-113866832	+	ncRNA
LOC105377068	0.947117	1.08035e-14	2.93646e-13	1046	988	690	630	447	274	chr3:46414779-46424092	-	lncRNA
ZSWIM3	0.948864	0.000158332	0.00107008	214	263	200	159	151	47	chr20:45857581-45879131	+	protein-coding
SLC25A42	0.950663	3.80742e-05	0.000298538	308	397	151	177	164	72	chr19:19063961-19113030	+	protein-coding
MORF4L2-AS1	0.952381	0.000829419	0.00454684	171	188	115	142	61	41	chrX:103687284-103692560	+	ncRNA
RBM20	0.955554	0.0046127	0.0197199	140	197	84	85	105	23	chr10:110641934-110839471	+	protein-coding
LOC100129484	0.956305	3.54153e-05	0.000279709	286	233	153	132	134	61	chr7:5426281-5429053	-	protein-coding
SPATA7	0.957808	0.00343267	0.0153704	128	241	93	82	73	55	chr14:88385638-88470350	+	protein-coding
LOC101927021	0.958192	1.80226e-07	2.2396e-06	433	501	259	235	207	124	chr7:1160374-1165958	+	ncRNA
LOC107987161	0.959738	0.00381244	0.0168252	137	137	68	69	46	42	chr11:64176761-64186058	-	lncRNA
LYPD1	0.960857	2.4648e-12	5.57978e-11	677	708	423	411	335	152	chr2:132643280-132671579	-	protein-coding
EHHADH	0.963373	1.68042e-05	0.000144211	326	389	346	303	175	87	chr3:185190624-185282886	-	protein-coding
ARF4-AS1	0.964925	0.0124467	0.0451534	82	132	44	61	38	24	chr3:57597789-57600916	+	ncRNA
LOC100379224	0.967554	0.00781777	0.0307081	95	135	62	66	35	35	chr19:44105339-44113183	-	ncRNA
LOC107987093	0.968591	1.66317e-05	0.000142957	241	224	154	149	102	56	chr9:88384828-88389304	-	lncRNA
LOC100129917	0.969433	0.000200205	0.00131004	244	237	186	107	149	65	chr4:780149-781848	-	ncRNA
LOC645553	0.972118	2.74412e-15	7.73014e-14	1349	1269	737	697	547	342	chr19:46189029-46203062	-	lncRNA
C3	0.972447	1.18883e-14	3.20451e-13	871	887	599	580	385	209	chr19:6677835-6720682	-	protein-coding
DLG2	0.972555	0.0111907	0.0413018	92	92	44	58	41	15	chr11:83455009-85628534	-	protein-coding
LOC107986143	0.974369	0.00366007	0.0162721	106	100	91	63	62	25	chr3:150358931-150408169	-	lncRNA
VLDLR	0.98171	1.31363e-06	1.42061e-05	332	320	225	191	180	66	chr9:2621679-2656103	+	protein-coding
DNAJC3-AS1	0.985662	1.52431e-08	2.22002e-07	464	490	382	296	222	134	chr13:95672835-95676925	-	ncRNA
ZNF488	0.986261	4.72915e-19	1.72349e-17	2031	1810	1434	1109	995	476	chr10:47365482-47384339	-	protein-coding
ATP6AP1L	0.986343	0.000528023	0.00305535	148	169	90	100	73	29	chr5:82278645-82344294	+	protein-coding
ZC3H6	0.98676	0.00180085	0.00881391	106	153	125	85	68	38	chr2:112275594-112340063	+	protein-coding
TTC30B	0.987574	2.34246e-06	2.43286e-05	380	284	265	216	171	78	chr2:177550152-177552796	-	protein-coding
LIPT2	0.992368	0.000397681	0.00239404	248	176	119	97	85	63	chr11:74490727-74493972	-	protein-coding
TNNI2	0.992912	0.00929822	0.0354274	115	104	56	37	60	27	chr11:1839003-1841680	+	protein-coding
LOC105370348	0.995951	0.0029467	0.0134891	100	104	71	63	52	21	chr13:106568240-106589026	+	ncRNA
MFI2-AS1	0.996578	0.00340839	0.0152828	161	158	55	86	69	24	chr3:197002906-197004744	+	ncRNA
MLXIPL	0.997095	0.000317267	0.00196677	165	179	87	101	71	35	chr7:73593194-73624543	-	protein-coding
CA13	1.0074	0.00245562	0.0115458	106	150	99	60	60	42	chr8:85245487-85284073	+	protein-coding
MINCR	1.00983	4.24645e-05	0.000329145	237	251	126	109	112	59	chr8:143280155-143281700	-	ncRNA
ACSS1	1.01042	1.46602e-11	3.03937e-10	645	745	410	447	289	140	chr20:25006230-25058182	-	protein-coding
LOC102724548	1.01196	2.5644e-05	0.000209772	219	220	149	147	83	54	chr1:70355882-70361020	-	ncRNA
LOC105375884	1.01777	0.0048195	0.0204373	119	98	68	56	66	17	chr8:66613539-66614828	+	ncRNA
PDCD4-AS1	1.01928	0.00880338	0.0337716	94	89	58	74	35	14	chr10:110868890-110870904	-	ncRNA
SUGT1P1	1.02131	0.0131072	0.0470267	68	82	60	34	49	17	chr9:33500756-33511166	-	pseudo
NKAPP1	1.02531	0.00214043	0.0102657	155	150	101	85	99	19	chrX:120236452-120245267	-	pseudo
KCNH3	1.02549	2.48162e-14	6.51635e-13	989	897	595	489	405	246	chr12:49538541-49558312	+	protein-coding
ZNF213-AS1	1.02711	5.15371e-06	4.9525e-05	323	393	172	191	173	58	chr16:3125529-3134882	-	ncRNA
ISPD	1.03314	3.6724e-06	3.65979e-05	292	338	147	171	119	67	chr7:16087527-16422562	-	protein-coding
EID2B	1.03427	3.20268e-06	3.23331e-05	338	249	168	172	123	61	chr19:39531533-39532867	-	protein-coding
LOC105372817	1.03531	0.000403957	0.00242464	154	131	99	95	56	33	chr21:42879647-42887741	+	ncRNA
PIF1	1.03677	7.46368e-29	3.92604e-27	1936	2053	1233	1226	833	422	chr15:64815630-64827173	-	protein-coding
LOC107984660	1.03997	0.0037433	0.0165651	96	155	80	48	71	30	chr14:22982694-23006634	+	ncRNA
LOC107987020	1.04018	3.48151e-05	0.000275236	206	193	171	133	102	44	chr9:62800843-62802490	-	protein-coding
LOC107986856	1.04023	0.00130306	0.00672595	123	142	72	60	69	26	chr7:149142967-149147361	-	ncRNA
LOC107984449	1.0421	0.0037431	0.0165651	87	136	62	68	51	18	chr12:127060111-127150081	+	protein-coding
KCTD9P2	1.04308	0.00610905	0.0249739	82	87	48	47	39	16	chrX:105405513-105408882	+	pseudo
LOC105372708	1.04538	0.0009716	0.00522408	127	143	141	76	74	43	chr20:62373817-62378984	-	ncRNA
LOC101927837	1.0462	0.00149526	0.00753609	151	98	79	80	50	26	chr16:67481319-67505977	+	ncRNA
DLG1-AS1	1.04795	0.000844728	0.0046183	117	171	86	85	70	24	chr3:197298247-197303751	+	ncRNA
VASH1	1.05108	0.000201225	0.00131618	165	143	132	89	75	42	chr14:76761457-76783020	+	protein-coding
CDKN2C	1.05381	5.77252e-28	2.94127e-26	1637	1673	1016	982	690	350	chr1:50968695-50974637	+	protein-coding
THAP8	1.05405	0.00698	0.0279235	94	104	41	41	38	24	chr19:36034984-36054785	-	protein-coding
LOC730202	1.05769	0.00496135	0.0209133	102	86	53	41	38	26	chr14:96501648-96502326	-	ncRNA
LOC105373132	1.06255	0.00715516	0.0285176	155	139	75	96	80	10	chr1:228646284-228650007	+	protein-coding
LRRIQ3	1.06298	0.000681564	0.00381085	122	134	95	84	45	34	chr1:74026015-74198201	-	protein-coding
DLGAP1-AS1	1.06372	5.36518e-05	0.000406553	224	244	227	119	125	73	chr18:3594114-3597379	+	ncRNA
LOC107985024	1.06605	0.00945939	0.0359656	89	88	81	76	49	10	chr17:81860728-81865083	+	lncRNA
CALCRL	1.06705	0.002906	0.0133354	153	93	63	62	41	32	chr2:187341963-187448307	-	protein-coding
ARSG	1.06991	0.000669948	0.00375365	134	128	136	99	59	35	chr17:68259089-68452000	+	protein-coding
LOC101927751	1.07276	4.98082e-07	5.79515e-06	303	297	198	167	153	54	chr15:100892343-100919283	-	ncRNA
LOC100506083	1.07309	0.00788951	0.0309376	103	83	65	36	62	17	chr16:70315640-70346747	-	ncRNA
PLS3-AS1	1.07507	7.22492e-05	0.00052922	193	243	100	99	95	43	chrX:115518189-115562731	-	ncRNA
LOC107984262	1.07616	0.000167989	0.00112691	184	172	185	123	76	55	chr10:101059014-101061005	-	ncRNA
NPDC1	1.07661	0.00232399	0.0110064	127	142	76	89	66	14	chr9:137039457-137046224	-	protein-coding
KIAA0430	1.0799	0.0125009	0.0452841	90	79	32	42	37	12	chr16:15594369-15643166	-	protein-coding
TRIM45	1.08104	3.08173e-11	6.1993e-10	617	567	393	370	272	104	chr1:117107711-117121789	-	protein-coding
USP27X-AS1	1.08293	0.00446928	0.0192128	69	118	70	64	34	22	chrX:49876724-49879356	-	ncRNA
TMEM253	1.08361	0.0129961	0.0467652	70	56	40	31	28	15	chr14:21098937-21103724	+	protein-coding
LCN2	1.08453	0.0114492	0.042046	84	68	51	45	44	9	chr9:128149430-128153455	+	protein-coding
PP14571	1.08751	0.00025466	0.00162133	140	162	123	89	86	27	chr2:240449419-240456700	-	ncRNA
RN7SL832P	1.08777	0.000933675	0.00504856	173	174	65	98	68	23	chr2:10690344-10692099	+	pseudo
LOC107985343	1.08841	2.32612e-10	4.20097e-09	585	596	452	317	322	119	chr19:781845-785237	+	lncRNA
RGS7	1.09479	0.00107412	0.00570547	104	107	81	68	40	26	chr1:240775193-241357374	-	protein-coding
LOC105378756	1.09696	0.00432248	0.0186706	82	90	93	74	38	19	chr1:59289223-59296615	-	ncRNA
LOC107984316	1.09971	5.64037e-06	5.34569e-05	206	236	143	137	94	40	chr11:17377439-17381661	+	ncRNA
NEURL1B	1.10262	1.23182e-14	3.30943e-13	821	769	479	483	286	167	chr5:172641266-172691540	+	protein-coding
LOC102724528	1.10697	0.00666576	0.0269248	73	63	56	44	30	15	chr1:172369728-172456403	-	ncRNA
ZSCAN23	1.1118	0.00668042	0.0269639	84	115	79	42	31	39	chr6:28425516-28443554	-	protein-coding
DICER1-AS1	1.11397	0.00443363	0.0190848	112	85	43	56	32	18	chr14:95157688-95179933	+	ncRNA
EPHB3	1.11511	0.000190155	0.00125416	253	198	94	107	106	30	chr3:184561799-184582408	+	protein-coding
NNT-AS1	1.11874	0.00832097	0.0322175	67	67	61	30	38	18	chr5:43573185-43603230	-	ncRNA
LOC100505774	1.12175	0.00336134	0.0150974	91	99	63	54	52	12	chr2:28709050-28751813	-	ncRNA
CITED1	1.12282	0.00969484	0.0367319	79	70	56	55	37	8	chrX:72301638-72307187	-	protein-coding
LOC105373976	1.12334	0.0133559	0.0477463	72	46	44	37	25	12	chr2:241769784-241772524	+	ncRNA
LOC101927300	1.12458	1.43017e-06	1.53338e-05	283	311	168	185	123	43	chr10:99430704-99438117	+	ncRNA
ZNF192P1	1.12483	0.00699719	0.0279716	98	72	37	45	32	14	chr6:28161761-28169595	+	pseudo
LOC107986962	1.12556	2.14995e-09	3.4395e-08	629	589	354	355	287	84	chr8:101491192-101492284	-	ncRNA
LOC107985395	1.12579	0.00278648	0.0128632	166	102	65	70	32	36	chr20:3884983-3889185	-	ncRNA
C2CD4C	1.1271	0.0130059	0.0467696	73	78	31	30	23	20	chr19:405435-409170	-	protein-coding
CEBPA-AS1	1.12763	0.0124828	0.0452285	99	104	28	37	46	14	chr19:33302857-33305057	+	ncRNA
SYNE1	1.12767	0.00672446	0.0271147	73	59	63	41	29	18	chr6:152121684-152637399	-	protein-coding
SENP8	1.13003	2.11406e-05	0.000176306	262	183	130	118	104	36	chr15:72114258-72143688	+	protein-coding
ZNF704	1.1361	0.000241891	0.00154852	148	175	148	131	70	27	chr8:80628451-80884416	-	protein-coding
LOC100506127	1.13637	6.86031e-14	1.73688e-12	941	1108	912	605	492	241	chr11:76381313-76414634	+	protein-coding
IGFBP3	1.13665	0.00574943	0.0237186	107	131	44	61	55	11	chr7:45912245-45921272	-	protein-coding
LOC105369748	1.14168	0.00276186	0.0127604	96	71	64	45	41	17	chr12:47706059-47740134	+	ncRNA
PCDH10	1.15083	1.70267e-19	6.28983e-18	1246	1282	718	754	445	233	chr4:133149290-133208606	+	protein-coding
LOC102723354	1.15461	1.22441e-05	0.000108279	177	192	113	85	78	41	chr14:105094147-105099496	+	ncRNA
SLC16A14	1.17165	1.94272e-30	1.08886e-28	1523	1424	972	780	612	296	chr2:230034974-230068999	-	protein-coding
LOC101927811	1.17379	0.0105703	0.0393969	65	94	53	29	22	29	chr7:20328301-20331762	-	ncRNA
C11orf71	1.1747	3.92136e-09	6.111e-08	456	363	272	247	173	66	chr11:114391448-114400550	-	protein-coding
LOC105374334	1.18894	0.0131827	0.0472694	89	78	77	18	60	21	chr2:26299049-26312862	+	ncRNA
TRPV6	1.18965	2.20715e-07	2.70755e-06	347	325	199	215	96	65	chr7:142871203-142885745	-	protein-coding
DNAJC9-AS1	1.19109	1.52563e-08	2.22002e-07	352	432	234	187	188	61	chr10:73247367-73276984	+	ncRNA
LOC105371592	1.19606	0.00884743	0.0339093	68	80	35	47	18	13	chr17:2712309-2712833	+	ncRNA
NEIL1	1.19781	0.00036085	0.0021992	159	176	85	81	85	17	chr15:75346895-75355251	+	protein-coding
LOC100128361	1.2	6.57594e-06	6.15344e-05	237	258	172	117	138	35	chr9:92618050-92620533	+	ncRNA
FRAT1	1.20038	4.9464e-05	0.000377849	156	129	117	78	60	33	chr10:97319265-97321915	+	protein-coding
KLHDC8B	1.20354	0.00145137	0.00735828	164	110	75	77	67	12	chr3:49171120-49176487	+	protein-coding
APOL6	1.20634	1.31197e-09	2.15184e-08	388	458	250	225	184	62	chr22:35648317-35668409	+	protein-coding
LOC101930370	1.20804	0.00028612	0.00180255	97	130	80	63	44	23	chr4:173131933-173169652	-	ncRNA
KAT14	1.21524	6.82134e-37	4.65857e-35	2040	1970	1307	1103	791	361	chr20:18142224-18188387	+	protein-coding
LOC105378248	1.21598	0.011367	0.0418292	56	96	53	59	31	6	chr12:46269071-46278613	+	ncRNA
FGD3	1.23701	4.25759e-32	2.58219e-30	1628	1589	938	831	611	275	chr9:92947319-93036236	+	protein-coding
LOC100287896	1.23791	9.52372e-09	1.41369e-07	326	313	187	180	99	61	chr11:74493385-74498594	+	protein-coding
PKD1L2	1.2392	4.51535e-05	0.000348162	150	183	83	69	71	27	chr16:81100879-81220370	-	protein-coding
LOC105374249	1.24599	0.00252072	0.0117937	91	100	44	52	21	20	chr3:184132942-184134626	-	ncRNA
LOC84214	1.24715	0.000444758	0.00263643	114	94	62	49	35	23	chr7:65837860-65842398	+	ncRNA
LOC101928120	1.24917	0.00777261	0.0305602	90	141	36	76	27	11	chr1:154961471-154962625	+	protein-coding
MAML2	1.25034	5.11796e-06	4.93108e-05	154	211	126	102	69	33	chr11:95976593-96343245	-	protein-coding
KCTD21-AS1	1.25052	0.00189034	0.00919928	97	161	60	71	24	29	chr11:78139793-78173977	+	ncRNA
CFH	1.25106	0.000355935	0.00217413	119	127	94	41	58	32	chr1:196651878-196747504	+	protein-coding
PARD3B	1.25159	1.81145e-05	0.000154072	136	196	122	80	61	40	chr2:204545793-205620162	+	protein-coding
LOC102723985	1.25278	0.00456038	0.0195424	60	82	53	39	18	20	chr15:81614942-81664130	-	ncRNA
STXBP6	1.25454	1.34732e-11	2.80761e-10	388	477	295	240	167	75	chr14:24809654-25050297	-	protein-coding
LOC105374852	1.25763	0.00444532	0.019125	75	92	32	31	33	13	chr2:88016399-88021354	+	ncRNA
LOC107986997	1.25935	0.000308663	0.00191828	124	90	95	67	43	21	chr9:40949348-40992385	-	ncRNA
P2RX6	1.2622	0.00280999	0.0129571	170	112	52	91	25	21	chr22:21009699-21028013	+	protein-coding
LOC391322	1.26414	6.87066e-06	6.4071e-05	239	263	110	139	84	30	NT_187633.1:267292-268218	+	protein-coding
KRBA2	1.27126	1.55022e-05	0.000134601	216	163	182	131	63	43	chr17:8368047-8376902	-	protein-coding
TCEANC	1.27468	0.000893988	0.00485658	69	128	101	54	46	23	chrX:13653106-13665409	+	protein-coding
VAV3	1.27533	6.03772e-37	4.1408e-35	2816	2732	1730	1154	1103	565	chr1:107571160-107964923	-	protein-coding
LOC101927400	1.27651	0.00144111	0.00731767	75	76	61	39	26	19	chr2:113325040-113426150	+	ncRNA
LINC00173	1.29437	0.00830955	0.0321962	55	52	32	29	16	10	chr12:116533422-116536513	+	ncRNA
LINC01232	1.29602	1.25453e-05	0.000110761	156	132	115	73	56	31	chr13:99486962-99499306	-	ncRNA
C21orf58	1.30232	1.5358e-31	9.01189e-30	1584	1681	1038	890	553	279	chr21:46300426-46323899	-	protein-coding
LOC100506286	1.30565	0.00138498	0.00707461	117	98	43	31	42	20	chr2:101151660-101155412	+	ncRNA
LOC107987472	1.3119	0.00250314	0.0117251	76	78	68	42	18	24	NW_012132920.1:1902856-1914111	+	protein-coding
MEGF6	1.31201	8.35758e-15	2.27926e-13	716	642	377	254	255	136	chr1:3487942-3624757	-	protein-coding
CCDC121	1.316	2.86542e-10	5.09012e-09	356	379	211	156	113	82	chr2:27625638-27629031	-	protein-coding
SCARF2	1.31661	0.000408101	0.00244499	133	108	50	60	34	18	chr22:20424584-20437859	-	protein-coding
RBM43	1.33142	4.38295e-12	9.64012e-11	632	677	456	222	286	141	chr2:151247689-151261875	-	protein-coding
LOC107984220	1.33282	4.66117e-07	5.46234e-06	191	214	126	112	65	32	chr10:35296540-35316941	-	ncRNA
KIAA0226L	1.33391	0.00425104	0.0184159	60	81	47	23	39	10	chr13:46342000-46390042	-	protein-coding
LOC102724330	1.33961	2.13716e-06	2.23535e-05	270	174	109	99	73	36	chr8:51899241-51949886	+	ncRNA
LOC100652758	1.34478	0.000184308	0.00122026	100	105	58	44	35	19	chr5:151769793-151772176	-	ncRNA
MYB	1.34534	9.64463e-08	1.25411e-06	339	292	154	175	93	40	chr6:135180981-135219173	+	protein-coding
PRKCQ	1.34908	0.000231389	0.0014895	96	141	92	45	38	34	chr10:6393038-6580646	-	protein-coding
PAXBP1-AS1	1.35192	0.000644741	0.00364002	132	69	59	43	36	18	chr21:32728114-32743122	+	ncRNA
COPZ2	1.36031	0.0141361	0.049993	42	66	21	27	13	8	chr17:48026167-48048091	-	protein-coding
C1orf56	1.36069	0.00686938	0.0275759	76	59	41	43	10	14	chr1:151047783-151051420	+	protein-coding
TSC22D1-AS1	1.36546	0.00266699	0.0123749	76	65	38	40	19	10	chr13:44575896-44580432	+	ncRNA
LOC107985298	1.36732	0.00999894	0.0375862	49	45	29	26	16	6	chr1:221688664-221700013	-	lncRNA
HIST1H4E	1.36854	0.0032562	0.0146914	180	86	33	37	48	18	chr6:26204645-26205021	+	protein-coding
ALPP	1.36869	3.56324e-131	1.13562e-128	11644	12240	7256	5282	4218	2074	chr2:232378534-232382889	+	protein-coding
RPS6P25	1.36925	0.00962004	0.036474	42	53	59	24	14	18	chr19:12894094-12894911	+	pseudo
TAF1A-AS1	1.37041	0.000104617	0.000740217	97	122	103	47	52	23	chr1:222589920-222592633	+	ncRNA
HEXIM2	1.37269	6.07591e-06	5.72841e-05	203	208	159	111	100	20	chr17:45160174-45170040	+	protein-coding
SPOCK2	1.37332	0.00779554	0.0306356	54	60	25	29	15	8	chr10:72059034-72089032	-	protein-coding
LINC00648	1.37549	0.00537959	0.0223861	74	88	31	17	26	19	chr14:47764953-47795014	-	ncRNA
LOC105369383	1.37562	0.00110788	0.00586371	67	81	63	37	36	10	chr11:74209208-74212617	+	ncRNA
TMOD2	1.37808	9.17836e-07	1.01978e-05	153	220	135	78	72	37	chr15:51751561-51816363	+	protein-coding
GTF2IP5	1.37943	0.0135134	0.0482105	69	34	64	38	31	4	chr7:65773620-65802092	+	pseudo
MIR4477B	1.37974	0.00050435	0.0029393	77	106	75	57	36	11	chr9:63819574-63819654	+	ncRNA
LOC105373195	1.38057	7.17146e-09	1.08031e-07	254	294	162	104	112	44	chrX:49139605-49156257	-	ncRNA
RGS9BP	1.38089	0.00842198	0.0325621	42	43	56	25	24	8	chr19:32675407-32678300	+	protein-coding
LOC107984433	1.38761	0.0100301	0.0376851	32	49	45	24	16	9	chr12:103841417-103848794	+	ncRNA
LOC105375001	1.3928	8.69243e-08	1.14495e-06	216	334	167	141	98	35	chr6:27473191-27476941	+	ncRNA
GCA	1.3972	0.00452098	0.0194145	97	92	24	47	21	10	chr2:162318768-162371605	+	protein-coding
LOC102724149	1.39733	0.000134069	0.000918704	110	87	66	43	32	20	chr13:95300095-95310874	+	ncRNA
LOC105377540	1.39988	0.0116406	0.0426142	90	88	28	25	47	4	chr4:173363780-173371043	-	ncRNA
RBBP8NL	1.41381	5.16481e-07	5.99206e-06	299	172	155	99	96	35	chr20:62410237-62427573	-	protein-coding
ABR	1.41403	0.00682608	0.027446	303	118	22	72	61	19	NT_187613.1:42765-231794	-	protein-coding
LOC730183	1.4141	0.0021692	0.0103761	75	64	32	26	23	11	chr16:30697704-30698489	-	protein-coding
CNOT6LP1	1.42385	4.23519e-24	1.91219e-22	981	973	519	364	331	167	chr15:56003305-56007179	-	pseudo
MMP24	1.42931	0.0110729	0.0409136	59	62	16	21	19	7	chr20:35226736-35277001	+	protein-coding
RND1	1.43382	0.00873017	0.0335609	55	70	65	31	8	24	chr12:48857133-48865870	-	protein-coding
ZNF252P-AS1	1.43916	6.44652e-05	0.00047977	124	117	56	41	37	22	chr8:145002811-145006046	+	ncRNA
LOC101927415	1.44132	0.00462617	0.019767	56	73	35	21	32	6	chr12:123581066-123584327	-	ncRNA
DOCK3	1.45368	0.00275303	0.0127233	51	98	57	37	13	20	chr3:50674969-51384198	+	protein-coding
OLR1	1.45552	1.18946e-07	1.52112e-06	267	304	166	104	131	30	chr12:10158300-10172191	-	protein-coding
LGALS8-AS1	1.473	0.0079423	0.0311055	70	76	51	8	41	14	chr1:236523069-236524508	-	ncRNA
TOLLIP-AS1	1.4848	0.00176885	0.00867033	63	81	29	25	21	11	chr11:1309708-1310707	+	ncRNA
LOC107984538	1.50265	0.00247256	0.0116086	68	41	41	24	19	9	chr12:2803733-2808122	-	lncRNA
LOC105371071	1.50715	0.00833512	0.0322602	68	84	43	50	26	1	chr16:8296494-8299766	+	lncRNA
LOC107986785	1.51182	8.83414e-05	0.000634232	114	84	58	44	25	17	chr7:39617764-39623535	-	ncRNA
HIST1H3E	1.51672	0.00808218	0.031488	56	72	21	34	15	4	chr6:26225155-26225616	+	protein-coding
LOC107984285	1.52644	5.21951e-05	0.000396624	90	98	86	52	32	14	chr10:942518-988346	-	ncRNA
LOC101930112	1.54377	0.00158931	0.00793143	46	69	43	28	20	7	chr16:89490733-89498516	+	ncRNA
GHET1	1.55098	0.0126292	0.0456471	42	33	49	16	27	3	chr7:148987527-148989429	+	ncRNA
LOC401261	1.55479	4.22882e-07	4.98443e-06	151	193	106	52	54	34	chr6:42783496-42791323	+	ncRNA
PTP4A2P1	1.56439	0.00521922	0.0218361	40	43	28	16	13	7	chr17:42533133-42534214	+	pseudo
LOC107984397	1.58003	0.000206338	0.00134583	87	96	61	55	20	10	chr11:119102322-119102888	+	ncRNA
LHX4	1.58245	1.35525e-11	2.8169e-10	351	324	254	125	88	75	chr1:180228372-180278982	+	protein-coding
LOC105378421	1.59416	0.00980374	0.0370151	49	34	28	21	16	2	chr10:89645272-89654637	+	ncRNA
TLR3	1.59505	3.73186e-06	3.71449e-05	117	140	68	42	40	19	chr4:186069155-186086724	+	protein-coding
TP73	1.6148	1.38629e-06	1.49323e-05	244	198	84	49	63	37	chr1:3652565-3736201	+	protein-coding
LOC100507437	1.62117	0.00282088	0.0130036	60	68	37	39	16	3	chr14:105417581-105419739	-	ncRNA
GNRHR2	1.62367	0.000511561	0.00297812	84	99	54	30	43	5	chr1:145919013-145925341	+	pseudo
TMPO-AS1	1.63168	5.4928e-23	2.33717e-21	852	808	467	375	203	102	chr12:98512973-98516226	-	ncRNA
F2RL2	1.63298	0.00123109	0.00642378	95	87	28	40	23	5	chr5:76615482-76623434	-	protein-coding
LOC101930275	1.63578	1.17023e-17	3.97095e-16	447	426	275	182	132	52	chr8:17801344-17822430	+	ncRNA
LOC101928403	1.64761	0.00527659	0.0220251	45	60	34	8	26	7	chr2:88627829-88631825	+	ncRNA
LOC105374419	1.65578	2.44627e-06	2.53097e-05	103	208	92	63	42	20	chr4:39639095-39666653	+	ncRNA
WWTR1-AS1	1.6668	0.00621264	0.0253528	40	31	29	18	9	5	chr3:149658210-149661364	+	ncRNA
C2orf70	1.67125	0.00771468	0.0303725	77	36	15	13	14	8	chr2:26562559-26581166	+	protein-coding
ADAMTS15	1.67224	0.00051129	0.00297761	154	109	40	55	12	20	chr11:130448876-130478215	+	protein-coding
HOXA6	1.68609	0.00276785	0.0127845	39	43	42	22	9	8	chr7:27145583-27147774	-	protein-coding
TAPBPL	1.70637	0.000335195	0.00206373	70	89	36	18	19	15	chr12:6451655-6472006	+	protein-coding
ZNF233	1.71799	2.37575e-05	0.000195323	121	117	76	64	31	7	chr19:44259880-44275317	+	protein-coding
TRNI	1.73038	0.000179779	0.00119368	68	63	55	24	15	14	chrMT:4263-4331	+	tRNA
FAM167B	1.73444	0.010632	0.0395693	43	52	19	9	22	2	chr1:32247217-32248860	+	protein-coding
REEP2	1.74856	7.01869e-06	6.53389e-05	105	107	60	26	31	17	chr5:138439001-138446969	+	protein-coding
LOC107985532	1.74959	0.00659427	0.0266758	54	33	36	5	20	8	chr22:21657292-21662363	+	protein-coding
LOC105274304	1.752	5.25633e-06	5.02567e-05	94	118	63	29	28	18	chr17:76671928-76673658	+	ncRNA
YTHDF3-AS1	1.75351	0.000342002	0.00210007	69	118	35	39	21	6	chr8:63167725-63168442	-	ncRNA
FLG	1.77017	1.26224e-22	5.28774e-21	763	929	754	275	271	145	chr1:152302175-152325203	-	protein-coding
TNFSF13	1.78666	0.00226384	0.0107686	52	66	40	36	5	7	chr17:7558292-7561608	+	protein-coding
RAET1E-AS1	1.81422	0.00551135	0.0228583	46	28	26	17	11	2	chr6:149863498-149919508	+	ncRNA
HIST1H3D	1.81754	0.00331719	0.014915	52	28	27	13	13	4	chr6:26196784-26199293	-	protein-coding
INTS6-AS1	1.82612	1.40546e-05	0.000123084	93	109	45	37	19	11	chr13:51453345-51454716	+	ncRNA
KLHDC7A	1.83367	1.6373e-08	2.36796e-07	188	124	105	54	43	18	chr1:18480930-18485999	+	protein-coding
PIGZ	1.83658	2.28595e-08	3.24789e-07	173	130	98	43	47	18	chr3:196946343-196969411	-	protein-coding
LOC105371204	1.85336	2.98595e-05	0.000240147	78	100	41	31	20	8	chr16:35506610-35524633	+	ncRNA
COX5BP6	1.85431	0.00222666	0.0106166	41	50	20	11	11	6	chr13:100623673-100624515	-	pseudo
LOC105372486	1.85766	0.0112534	0.0415032	18	30	45	11	16	2	chr19:58514247-58516426	+	ncRNA
LOC105377911	1.85962	0.0013644	0.00698488	61	54	38	12	27	3	chr6:100149639-100163048	-	ncRNA
CEP83-AS1	1.86568	2.23684e-06	2.32912e-05	125	98	87	54	19	14	chr12:94460003-94462570	+	lncRNA
SAMD11	1.87892	8.98454e-06	8.16292e-05	119	92	53	24	20	19	chr1:925741-944581	+	protein-coding
ANKRD31	1.89919	0.000500066	0.00291823	55	44	46	11	15	10	chr5:75068297-75236897	-	protein-coding
IDH1-AS1	1.90686	0.000931078	0.00503619	59	38	31	10	13	8	chr2:208255233-208256194	+	ncRNA
LRRC39	1.94383	0.00710869	0.0283615	22	52	16	8	11	3	chr1:100148448-100178273	-	protein-coding
SKIDA1	1.96024	2.40088e-17	7.88363e-16	434	389	261	145	64	58	chr10:21513475-21525682	-	protein-coding
LINC01124	1.97468	2.82069e-05	0.00022787	106	77	63	37	27	3	chr2:170712439-170714567	-	ncRNA
ANK2	1.99513	0.00341356	0.0152975	19	54	28	14	6	5	chr4:112706083-113383740	+	protein-coding
LOC541472	2.00623	0.00568749	0.0234988	66	63	12	28	3	4	chr7:22725395-22727620	-	ncRNA
LINC01134	2.00687	0.00780824	0.0306781	25	25	22	12	5	2	chr1:3900404-3915447	+	ncRNA
LOC103908605	2.01843	0.000291215	0.00182616	38	51	51	17	14	5	chr9:42567859-42569349	-	ncRNA
FOXO6	2.03023	0.00410287	0.0178789	24	62	17	13	10	2	NW_009646194.1:111604-133487	+	protein-coding
SEPT14P4	2.04245	0.0115035	0.042207	27	18	25	6	11	1	chr4:118640672-118643248	+	pseudo
SOX2	2.06802	5.44797e-08	7.367e-07	119	115	67	32	19	16	chr3:181711924-181714436	+	protein-coding
FLJ37035	2.07034	0.00238713	0.0112727	34	30	26	10	10	2	chr10:125705290-125719493	-	ncRNA
LOC105374002	2.1084	0.012277	0.0446423	22	21	24	9	1	5	chr3:98902009-99018562	+	ncRNA
HIST1H3B	2.12508	0.000659083	0.00370441	157	29	27	16	18	9	chr6:26031589-26032060	-	protein-coding
LOC101928953	2.16454	0.00617828	0.0252189	45	27	11	5	10	2	chr8:144497357-144505474	-	ncRNA
LOC105372493	2.19094	0.00892381	0.034153	25	20	14	5	4	3	chr20:1117852-1118448	-	ncRNA
LOC100506731	2.19538	0.0045777	0.0196063	33	27	18	6	10	1	chr14:85524432-85531659	-	ncRNA
ADORA2A	2.19743	0.0103315	0.038622	28	28	13	10	6	0	chr22:24432119-24442360	+	protein-coding
ASMTL	2.21069	0.000484771	0.00284252	40	43	147	17	15	18	chrX:1403139-1453794	-	protein-coding
VENTXP3	2.22625	9.30045e-05	0.000664774	62	44	34	14	13	3	chr12:74292313-74294332	+	pseudo
MAGEB2	2.23206	0.000297499	0.0018584	83	96	41	44	8	1	chrX:30215558-30220089	+	protein-coding
LOC100132249	2.2713	4.92168e-05	0.000376633	79	57	38	13	6	12	chr9:62834248-62838346	-	ncRNA
FAT3	2.27581	0.00394964	0.0173319	24	27	35	13	8	0	NW_013171808.1:123862-157427	+	protein-coding
HIST1H2BF	2.30736	0.0047024	0.0200348	73	17	11	5	10	3	chr6:26199559-26199988	+	protein-coding
LOC107985687	2.31482	0.000589534	0.00336103	52	24	28	11	7	3	chrX:40101736-40106486	-	protein-coding
LOC105377329	2.41546	7.01648e-17	2.21448e-15	271	289	195	57	33	39	chr4:89551333-89722093	+	ncRNA
GSTA4	2.41876	0.00221284	0.0105632	42	49	9	9	2	5	chr6:52977948-52995380	-	protein-coding
SOWAHD	2.42629	5.72759e-05	0.000432001	48	48	53	6	16	5	chrX:119758613-119760202	+	protein-coding
GSTT1-AS1	2.43763	0.00044084	0.00261607	51	34	32	9	2	8	NT_187633.1:270138-270389	+	ncRNA
STON1	2.44337	0.000457764	0.00270367	22	62	29	9	4	6	chr2:48530169-48598515	+	protein-coding
LOC102724858	2.4761	0.00438155	0.0188906	15	33	29	1	6	5	chr8:76140885-76308494	-	ncRNA
LOC107986596	2.48118	0.000152493	0.00103534	49	37	37	9	13	1	chr6:42452255-42457149	+	protein-coding
LOC105377684	2.5697	0.00558799	0.0231525	27	17	14	5	1	3	chr5:159515577-159629601	+	ncRNA
TPTE2P1	2.62839	0.005141	0.0215699	14	39	13	2	7	1	chr13:24928755-24968469	-	pseudo
C10orf95	2.66444	0.000128052	0.000885308	37	40	50	18	3	2	chr10:102449837-102451543	-	protein-coding
BMF	2.67735	9.63603e-08	1.254e-06	114	164	69	45	6	6	chr15:40087890-40108884	-	protein-coding
ACTG1P24	2.68971	0.0124799	0.0452283	30	11	13	8	0	1	chr17:17242020-17242890	+	pseudo
LOC101927881	2.76441	0.000345493	0.00211801	41	36	19	8	1	4	chr2:128864600-128868727	+	ncRNA
RNU4-2	2.78925	0.00421984	0.01831	94	3	18	13	2	2	chr12:120291763-120291903	-	snRNA
CPB2-AS1	2.8154	0.013972	0.0495133	13	12	11	2	2	1	chr13:46052848-46101347	+	ncRNA
A2M-AS1	2.86722	0.000647864	0.00365638	23	22	37	3	8	1	chr12:9065177-9068055	+	ncRNA
LINC00412	2.86864	0.00506936	0.0213111	19	10	19	4	2	1	chr13:27236282-27237257	-	ncRNA
LOC105376557	2.94072	0.0125464	0.0454285	12	18	12	0	4	1	chr11:12997047-13009150	-	ncRNA
LINC00239	3.26234	0.00246314	0.0115778	28	15	10	1	3	1	chr14:101730437-101732525	+	ncRNA
TRD-GTC2-6	3.33333	0.00681547	0.0274341	17	12	11	1	3	0	chr6:27479674-27479745	+	tRNA
LOC107986670	3.42194	0.000241419	0.00154611	25	25	22	2	1	3	chr6:166383093-166387616	+	lncRNA
NAPSA	3.55744	0.000736617	0.00408355	22	21	15	2	3	0	chr19:50358472-50369331	-	protein-coding
HSPA6	3.62966	0.00438863	0.0189161	8	21	11	1	1	1	chr1:161524540-161526897	+	protein-coding
LOC105373949	3.95704	0.00169756	0.00837728	27	19	6	2	0	1	chr2:236774093-236780767	+	ncRNA
CFAP47	4.52827	0.000650436	0.00366835	22	26	7	0	1	1	chrX:35919734-36385319	+	protein-coding
SPATC1L	4.57407	9.53223e-11	1.79741e-09	70	61	93	2	8	0	NT_187626.1:20585-45829	-	protein-coding
LOC107984762	5.40896	0.000278894	0.00176319	14	27	11	0	0	1	chr15:50144439-50165952	-	lncRNA
LOC105371286	6.05503	3.2563e-07	3.91479e-06	25	52	49	2	0	0	chr16:56708772-56730013	-	ncRNA
