# Supplementary material for: TAB182 aggravates progression of esophageal squamous cell carcinoma by enhancing β-catenin nuclear translocation through FHL2 dependent manner
Source: Cell Death Dis. 2022 Oct 26;13(10):900. doi: 10.1038/s41419-022-05334-2 (PMC9606255; doi:10.1038/s41419-022-05334-2)
Supplement: Supplementary file 6 — Supplementary Table 3 [file 41419_2022_5334_MOESM6_ESM.xlsx]

## Sheet: Sheet1
Accession	Protein names	Gene names	MW [kDa]	Protein score	Sequence coverage (%)	# Unique Peptides	# Peptides	# PSMs	Abundances
P35579	Myosin-9	MYH9	226.4	9685	56	100	114	220	1.20358e+10
P63261	Actin, cytoplasmic 2	ACTG1	41.8	3518	68	1	21	75	7.35996e+07
P60709	Actin, cytoplasmic 1	ACTB	41.7	3476	68	1	21	73	1.24755e+10
P35580	Myosin-10	MYH10	228.9	2013	26	28	38	47	1.34716e+08
P78527	DNA-dependent protein kinase catalytic subunit	PRKDC	468.8	1890	14	48	48	56	3.94054e+08
Q15149	Plectin	PLEC	531.5	1850	14	48	48	54	2.4616e+08
P11142	Heat shock cognate 71 kDa protein	HSPA8	70.9	1776	43	18	21	36	1.12352e+09
Q6S8J3	POTE ankyrin domain family member E	POTEE	121.3	1641	10	1	9	33	2.37716e+07
Q9C0C2	182 kDa tankyrase-1-binding protein	TNKS1BP1	181.7	1626	27	33	33	40	4.54532e+08
P13639	Elongation factor 2	EEF2	95.3	1538	45	32	32	45	8.09847e+08
P10809	60 kDa heat shock protein, mitochondrial	HSPD1	61	1484	54	23	23	32	4.80531e+08
P21333	Filamin-A	FLNA	280.6	1423	28	42	45	49	398832021
O43707	Alpha-actinin-4	ACTN4	104.8	1392	53	23	37	42	4.57097e+08
P07437	Tubulin beta chain	TUBB	49.6	1359	57	3	19	34	1.12891e+09
P04406	Glyceraldehyde-3-phosphate dehydrogenase	GAPDH	36	1355	61	13	13	29	1.87415e+09
P14618	Pyruvate kinase PKM	PKM	57.9	1323	59	24	24	30	7.20268e+08
P06733	Alpha-enolase	ENO1	47.1	1227	54	13	16	25	6.47298e+08
P07900	Heat shock protein HSP 90-alpha	HSP90AA1	84.6	1172	38	15	25	34	1151864871
P08238	Heat shock protein HSP 90-beta	HSP90AB1	83.2	1170	39	13	23	32	3.38654e+08
Q13885	Tubulin beta-2A chain	TUBB2A	49.9	1154	47	1	15	28	5.36319e+06
P11021	Endoplasmic reticulum chaperone BiP	HSPA5	72.3	1127	42	18	20	27	297552334
P12814	Alpha-actinin-1	ACTN1	103	1117	41	14	28	33	1.02918e+08
P68104	Elongation factor 1-alpha 1	EEF1A1	50.1	1071	40	13	13	29	1.73629e+09
P04350	Tubulin beta-4A chain	TUBB4A	49.6	1043	44	3	15	28	1.09468e+08
P68133	Actin, alpha skeletal muscle	ACTA1	42	1042	27	1	11	32	801770440
P49327	Fatty acid synthase	FASN	273.3	966	15	26	26	28	187399588
Q9BQE3	Tubulin alpha-1C chain	TUBA1C	49.9	945	46	6	14	20	9.25389e+08
P29401	Transketolase	TKT	67.8	877	46	18	18	24	3.56981e+08
O75369	Filamin-B	FLNB	278	860	13	21	24	27	147782180
P07355	Annexin A2	ANXA2	38.6	856	49	16	16	22	7.33437e+08
Q16658	Fascin	FSCN1	54.5	824	40	15	15	18	248860538
Q562R1	Beta-actin-like protein 2	ACTBL2	42	822	18	1	7	23	1625648384
P78371	T-complex protein 1 subunit beta	CCT2	57.5	801	42	14	14	17	9.4428e+07
O14950	Myosin regulatory light chain 12B	MYL12B	19.8	799	56	7	7	16	6.41908e+08
A5YKK6	CCR4-NOT transcription complex subunit 1	CNOT1	266.8	792	12	22	22	23	1.09921e+08
P09874	Poly [ADP-ribose] polymerase 1	PARP1	113	789	22	17	17	20	197100468
Q5QNW6	Histone H2B type 2-F	H2BC18	13.9	783	60	1	8	19	3.51803e+06
P60842	Eukaryotic initiation factor 4A-I	EIF4A1	46.1	780	49	14	15	20	2.11883e+08
O60814	Histone H2B type 1-K	H2BC12	13.9	764	53	1	8	19	3.35098e+09
P06748	Nucleophosmin	NPM1	32.6	763	31	7	7	15	4.59272e+08
P04075	Fructose-bisphosphate aldolase A	ALDOA	39.4	749	55	13	14	20	371938963
P09651	Heterogeneous nuclear ribonucleoprotein A1	HNRNPA1	38.7	749	39	10	12	17	1.61617e+08
P0DMV8	Heat shock 70 kDa protein 1A	HSPA1A	70	743	32	14	16	20	1.81044e+08
P68366	Tubulin alpha-4A chain	TUBA4A	49.9	734	43	5	13	18	1.68203e+08
P04083	Annexin A1	ANXA1	38.7	714	62	18	18	22	3.73978e+08
P62805	Histone H4	H4C1	11.4	698	52	7	7	21	3.88331e+09
P06576	ATP synthase subunit beta, mitochondrial	ATP5F1B	56.5	693	43	16	16	19	1.70245e+08
P38646	Stress-70 protein, mitochondrial	HSPA9	73.6	672	31	15	15	18	1.53619e+08
P19338	Nucleolin	NCL	76.6	640	21	13	13	15	1.83187e+08
P12956	X-ray repair cross-complementing protein 6	XRCC6	69.8	622	36	18	18	20	1.76153e+08
P22314	Ubiquitin-like modifier-activating enzyme 1	UBA1	117.8	593	20	14	14	15	8.70372e+07
P00558	Phosphoglycerate kinase 1	PGK1	44.6	585	26	8	8	13	181212689
P23526	Adenosylhomocysteinase	AHCY	47.7	569	31	11	11	14	286423078
P42704	Leucine-rich PPR motif-containing protein, mitochondrial	LRPPRC	157.8	549	15	14	14	15	4.89263e+07
P25705	ATP synthase subunit alpha, mitochondrial	ATP5F1A	59.7	542	22	8	8	10	5.7193e+07
O00159	Unconventional myosin-Ic	MYO1C	121.6	541	22	19	19	19	1.19568e+08
P55072	Transitional endoplasmic reticulum ATPase	VCP	89.3	541	22	13	13	15	8.51979e+07
P13010	X-ray repair cross-complementing protein 5	XRCC5	82.7	535	28	13	13	17	1.2103e+08
P08195	4F2 cell-surface antigen heavy chain	SLC3A2	68	534	24	11	11	13	1.82375e+08
P40926	Malate dehydrogenase, mitochondrial	MDH2	35.5	532	45	10	10	13	201365253
P02768	Albumin	ALB	69.3	524	7	5	5	25	1.07623e+10
P40227	T-complex protein 1 subunit zeta	CCT6A	58	523	30	11	11	14	1.49699e+08
P61978	Heterogeneous nuclear ribonucleoprotein K	HNRNPK	50.9	517	41	12	12	15	1.95438e+08
P02545	Prelamin-A/C	LMNA	74.1	496	36	18	19	20	3.76566e+08
Q92598	Heat shock protein 105 kDa	HSPH1	96.8	480	17	10	10	11	5.00621e+07
P08865	40S ribosomal protein SA	RPSA	32.8	477	34	7	7	8	9.36819e+07
P07195	L-lactate dehydrogenase B chain	LDHB	36.6	474	39	11	11	14	3.79677e+08
P63104	14-3-3 protein zeta/delta	YWHAZ	27.7	472	47	6	10	13	222505542
P11586	C-1-tetrahydrofolate synthase, cytoplasmic	MTHFD1	101.5	469	17	13	13	13	1.15636e+08
P08758	Annexin A5	ANXA5	35.9	468	30	7	7	9	3.77698e+07
Q13813	Spectrin alpha chain, non-erythrocytic 1	SPTAN1	284.4	456	8	14	14	14	5.14994e+07
Q14974	Importin subunit beta-1	KPNB1	97.1	442	16	12	12	16	6.53666e+07
P17987	T-complex protein 1 subunit alpha	TCP1	60.3	437	39	14	14	14	6.89302e+07
P27824	Calnexin	CANX	67.5	434	16	9	9	10	8.07071e+07
P60660	Myosin light polypeptide 6	MYL6	16.9	434	66	10	10	14	906216527
P04792	Heat shock protein beta-1	HSPB1	22.8	429	54	8	8	10	184600618
Q99832	T-complex protein 1 subunit eta	CCT7	59.3	426	24	9	9	10	67220937
Q9NYL9	Tropomodulin-3	TMOD3	39.6	424	28	8	8	9	7.88293e+07
P50990	T-complex protein 1 subunit theta	CCT8	59.6	420	23	10	10	11	3.30882e+08
P07814	Bifunctional glutamate/proline--tRNA ligase	EPRS1	170.5	416	10	12	12	12	48640684
P13929	Beta-enolase	ENO3	47	410	14	1	4	6	60804712
P50991	T-complex protein 1 subunit delta	CCT4	57.9	406	31	11	11	13	8.35266e+07
P49368	T-complex protein 1 subunit gamma	CCT3	60.5	401	30	11	11	11	89601391
Q7Z406	Myosin-14	MYH14	227.7	400	3	1	8	12	20044006
P14625	Endoplasmin	HSP90B1	92.4	399	17	11	11	11	127261828
P62937	Peptidyl-prolyl cis-trans isomerase A	PPIA	18	394	43	6	7	10	209803972
P05388	60S acidic ribosomal protein P0	RPLP0	34.3	393	41	9	9	12	1.19514e+08
P49411	Elongation factor Tu, mitochondrial	TUFM	49.5	393	21	6	6	7	5.78553e+07
P22626	Heterogeneous nuclear ribonucleoproteins A2/B1	HNRNPA2B1	37.4	389	33	11	11	13	2.10324e+08
P55060	Exportin-2	CSE1L	110.3	377	14	10	10	11	32432031
P67936	Tropomyosin alpha-4 chain	TPM4	28.5	372	41	6	11	13	177758935
Q8NC51	Plasminogen activator inhibitor 1 RNA-binding protein	SERBP1	44.9	371	20	6	6	8	4.56406e+07
P63244	Receptor of activated protein C kinase 1	RACK1	35.1	362	40	10	10	11	184993416
P21796	Voltage-dependent anion-selective channel protein 1	VDAC1	30.8	339	35	6	6	7	68287284
P31946	14-3-3 protein beta/alpha	YWHAB	28.1	339	32	3	7	11	1.67068e+07
P62258	14-3-3 protein epsilon	YWHAE	29.2	337	36	5	8	10	68980476
P34932	Heat shock 70 kDa protein 4	HSPA4	94.3	335	11	7	7	8	4.7e+07
P15531	Nucleoside diphosphate kinase A	NME1	17.1	334	35	4	4	8	1.02255e+08
P15311	Ezrin	EZR	69.4	334	19	5	9	10	1.5369e+08
P53396	ATP-citrate synthase	ACLY	120.8	332	10	9	9	9	3.80411e+07
P52907	F-actin-capping protein subunit alpha-1	CAPZA1	32.9	325	39	5	7	8	1.34198e+08
P06744	Glucose-6-phosphate isomerase	GPI	63.1	315	19	8	8	11	9.21085e+07
P11940	Polyadenylate-binding protein 1	PABPC1	70.6	312	20	5	9	10	5.92223e+07
O75367	Core histone macro-H2A.1	MACROH2A1	39.6	308	30	7	7	9	85940497
Q13045	Protein flightless-1 homolog	FLII	144.7	305	7	8	8	9	29273356
Q04637	Eukaryotic translation initiation factor 4 gamma 1	EIF4G1	175.4	301	5	6	6	6	18576348
P26599	Polypyrimidine tract-binding protein 1	PTBP1	57.2	301	17	4	4	5	2.23826e+07
P46777	60S ribosomal protein L5	RPL5	34.3	298	25	6	6	7	5.70552e+07
P23246	Splicing factor, proline- and glutamine-rich	SFPQ	76.1	297	14	8	8	9	92308714
P18206	Vinculin	VCL	123.7	290	7	6	6	7	22703416
P27348	14-3-3 protein theta	YWHAQ	27.7	288	32	3	7	10	2.45294e+07
Q07021	Complement component 1 Q subcomponent-binding protein, mitochondrial	C1QBP	31.3	287	20	4	4	6	62012537
P31943	Heterogeneous nuclear ribonucleoprotein H	HNRNPH1	49.2	286	16	3	5	6	53336126
Q9UHB6	LIM domain and actin-binding protein 1	LIMA1	85.2	283	13	6	6	7	3.21766e+07
P07951	Tropomyosin beta chain	TPM2	32.8	277	20	1	8	10	4.10425e+07
P60174	Triosephosphate isomerase	TPI1	26.7	276	49	7	7	8	7.30678e+07
Q01518	Adenylyl cyclase-associated protein 1	CAP1	51.9	274	22	7	7	8	3.55304e+07
Q02878	60S ribosomal protein L6	RPL6	32.7	274	23	6	6	8	7.28851e+07
P45880	Voltage-dependent anion-selective channel protein 2	VDAC2	31.5	273	29	4	4	5	2.84292e+07
P48643	T-complex protein 1 subunit epsilon	CCT5	59.6	268	16	5	5	6	2.18985e+07
Q13200	26S proteasome non-ATPase regulatory subunit 2	PSMD2	100.1	268	11	7	7	8	2.93641e+07
P50454	Serpin H1	SERPINH1	46.4	268	19	5	5	5	7.28139e+06
P61981	14-3-3 protein gamma	YWHAG	28.3	265	30	4	7	9	1.51752e+07
P00338	L-lactate dehydrogenase A chain	LDHA	36.7	263	22	7	7	8	309119467
P16403	Histone H1.2	H1-2	21.4	261	23	7	7	9	1457229662
Q9P2J5	Leucine--tRNA ligase, cytoplasmic	LARS1	134.4	261	8	5	5	5	1.09574e+07
Q9UQ80	Proliferation-associated protein 2G4	PA2G4	43.8	260	23	8	8	9	4.86524e+07
P62424	60S ribosomal protein L7a	RPL7A	30	257	19	5	5	7	53563451
P61204	ADP-ribosylation factor 3	ARF3	20.6	256	36	3	5	6	35250132
P11413	Glucose-6-phosphate 1-dehydrogenase	G6PD	59.2	252	13	5	5	6	1.57396e+07
P12268	Inosine-5'-monophosphate dehydrogenase 2	IMPDH2	55.8	252	15	5	5	6	3.17367e+07
O60506	Heterogeneous nuclear ribonucleoprotein Q	SYNCRIP	69.6	251	13	5	7	8	4.91509e+07
P67809	Y-box-binding protein 1	YBX1	35.9	249	16	2	3	3	2.22713e+07
P13797	Plastin-3	PLS3	70.8	248	16	4	8	9	86428771
P07737	Profilin-1	PFN1	15	247	44	5	5	7	205374914
Q13263	Transcription intermediary factor 1-beta	TRIM28	88.5	245	8	4	4	4	1.66477e+07
P43358	Melanoma-associated antigen 4	MAGEA4	34.9	244	15	5	5	6	6.54582e+07
O75874	Isocitrate dehydrogenase [NADP] cytoplasmic	IDH1	46.6	244	17	5	5	6	2.68922e+07
P50395	Rab GDP dissociation inhibitor beta	GDI2	50.6	242	22	8	8	10	6.5197e+07
P36578	60S ribosomal protein L4	RPL4	47.7	242	29	9	9	10	102884064
P26641	Elongation factor 1-gamma	EEF1G	50.1	242	20	9	9	10	126078615
P54136	Arginine--tRNA ligase, cytoplasmic	RARS1	75.3	235	13	6	6	7	1.57116e+07
P29692	Elongation factor 1-delta	EEF1D	31.1	234	28	6	6	7	1.11162e+08
P22234	Multifunctional protein ADE2	PAICS	47	233	24	8	8	8	37465845
Q9UJZ1	Stomatin-like protein 2, mitochondrial	STOML2	38.5	229	31	6	6	7	1.11363e+07
P26038	Moesin	MSN	67.8	227	14	2	6	7	478605
P06396	Gelsolin	GSN	85.6	224	7	3	3	3	7.65329e+06
P23528	Cofilin-1	CFL1	18.5	221	43	7	7	7	5.49837e+07
Q08211	ATP-dependent RNA helicase A	DHX9	140.9	217	6	6	6	7	3.81563e+07
P22102	Trifunctional purine biosynthetic protein adenosine-3	GART	107.7	216	8	6	6	6	29181824
Q00839	Heterogeneous nuclear ribonucleoprotein U	HNRNPU	90.5	216	8	4	4	6	5.64348e+07
Q92616	eIF-2-alpha kinase activator GCN1	GCN1	292.6	215	3	5	5	6	4.47943e+06
Q15393	Splicing factor 3B subunit 3	SF3B3	135.5	215	4	3	3	3	6.23261e+06
P31947	14-3-3 protein sigma	SFN	27.8	213	23	2	5	6	5.40177e+06
Q06830	Peroxiredoxin-1	PRDX1	22.1	213	48	7	8	8	2.23545e+08
P52597	Heterogeneous nuclear ribonucleoprotein F	HNRNPF	45.6	213	14	2	4	5	2.0834e+06
P40939	Trifunctional enzyme subunit alpha, mitochondrial	HADHA	82.9	212	8	4	4	4	5.89875e+06
P52272	Heterogeneous nuclear ribonucleoprotein M	HNRNPM	77.5	209	8	4	4	4	3.70875e+07
P06454	Prothymosin alpha	PTMA	12.2	209	35	4	4	5	3.40819e+07
P04181	Ornithine aminotransferase, mitochondrial	OAT	48.5	209	14	5	5	5	3.26728e+07
P0DP24	Calmodulin-2	CALM2	16.8	208	38	5	5	7	6.93129e+07
Q14247	Src substrate cortactin	CTTN	61.5	207	12	6	6	6	1.6716e+07
P62917	60S ribosomal protein L8	RPL8	28	207	22	3	3	5	4.12751e+07
P18085	ADP-ribosylation factor 4	ARF4	20.5	206	28	2	4	5	9.34158e+06
O00410	Importin-5	IPO5	123.6	205	9	7	7	8	2.21261e+07
P17980	26S proteasome regulatory subunit 6A	PSMC3	49.2	205	21	6	6	6	12995552
P12004	Proliferating cell nuclear antigen	PCNA	28.8	204	24	5	5	6	48704991
Q12905	Interleukin enhancer-binding factor 2	ILF2	43	204	12	4	4	5	2.04079e+07
Q16777	Histone H2A type 2-C	H2AC20	14	203	20	1	2	7	763353968
P63241	Eukaryotic translation initiation factor 5A-1	EIF5A	16.8	202	52	5	5	6	4.88598e+07
P00505	Aspartate aminotransferase, mitochondrial	GOT2	47.5	202	13	4	4	5	49231509
P61247	40S ribosomal protein S3a	RPS3A	29.9	199	23	5	5	7	3.55689e+07
P47756	F-actin-capping protein subunit beta	CAPZB	31.3	199	21	5	5	5	2.68286e+07
P31948	Stress-induced-phosphoprotein 1	STIP1	62.6	199	12	5	5	6	27702538
Q01813	ATP-dependent 6-phosphofructokinase, platelet type	PFKP	85.5	198	8	4	4	5	2.5013e+07
P30050	60S ribosomal protein L12	RPL12	17.8	197	24	3	3	4	2.03147e+07
P09211	Glutathione S-transferase P	GSTP1	23.3	196	29	4	4	4	40949718
P35221	Catenin alpha-1	CTNNA1	100	195	10	6	6	7	1.51154e+07
P11387	DNA topoisomerase 1	TOP1	90.7	195	11	7	7	7	5.02468e+07
Q14152	Eukaryotic translation initiation factor 3 subunit A	EIF3A	166.5	194	5	6	6	6	1.75824e+07
P05455	Lupus La protein	SSB	46.8	194	15	5	5	5	1.74701e+07
Q14651	Plastin-1	PLS1	70.2	194	9	2	4	5	4.92963e+06
P16989	Y-box-binding protein 3	YBX3	40.1	193	10	1	2	2
Q9BQG0	Myb-binding protein 1A	MYBBP1A	148.8	193	5	7	7	7	1.30323e+07
P61289	Proteasome activator complex subunit 3	PSME3	29.5	188	15	3	3	3	1.12529e+07
P09493	Tropomyosin alpha-1 chain	TPM1	32.7	187	17	1	6	6	27087380
Q14103	Heterogeneous nuclear ribonucleoprotein D0	HNRNPD	38.4	187	17	4	4	4	2.60515e+07
P49720	Proteasome subunit beta type-3	PSMB3	22.9	184	9	1	1	2	1.72387e+06
Q15366	Poly(rC)-binding protein 2	PCBP2	38.6	183	16	2	4	4	4.07029e+07
P07237	Protein disulfide-isomerase	P4HB	57.1	183	13	6	6	9	40168804
P13796	Plastin-2	LCP1	70.2	182	13	4	7	8	19632493
P25205	DNA replication licensing factor MCM3	MCM3	90.9	181	7	5	5	5	2.27586e+07
P46940	Ras GTPase-activating-like protein IQGAP1	IQGAP1	189.1	181	5	4	4	4	1.13755e+07
Q09666	Neuroblast differentiation-associated protein AHNAK	AHNAK	628.7	180	6	8	8	8	4.68726e+07
P30041	Peroxiredoxin-6	PRDX6	25	179	26	4	4	4	2.10648e+07
O75531	Barrier-to-autointegration factor	BANF1	10.1	178	40	2	2	5	32317708
O75175	CCR4-NOT transcription complex subunit 3	CNOT3	81.8	175	4	2	2	3	1.27708e+07
P07910	Heterogeneous nuclear ribonucleoproteins C1/C2	HNRNPC	33.7	175	16	4	4	5	5.26065e+07
O95433	Activator of 90 kDa heat shock protein ATPase homolog 1	AHSA1	38.3	174	10	2	2	3	2.0937e+07
Q14697	Neutral alpha-glucosidase AB	GANAB	106.8	172	11	7	7	7	2.82935e+07
Q6NZI2	Caveolae-associated protein 1	CAVIN1	43.5	172	7	2	2	3	9.55469e+06
Q04837	Single-stranded DNA-binding protein, mitochondrial	SSBP1	17.2	171	32	3	3	3	1.03434e+07
O00116	Alkyldihydroxyacetonephosphate synthase, peroxisomal	AGPS	72.9	170	5	2	2	2	1.83148e+06
P42167	Lamina-associated polypeptide 2, isoforms beta/gamma	TMPO	50.6	167	23	1	6	6
P61604	10 kDa heat shock protein, mitochondrial	HSPE1	10.9	166	42	4	4	5	9.71044e+07
O43795	Unconventional myosin-Ib	MYO1B	131.9	166	6	5	5	5	2.69315e+07
P42166	Lamina-associated polypeptide 2, isoform alpha	TMPO	75.4	166	14	1	6	6	4.85432e+07
P62987	Ubiquitin-60S ribosomal protein L40	UBA52	14.7	164	30	4	4	5	1.2278e+08
P40925	Malate dehydrogenase, cytoplasmic	MDH1	36.4	164	13	3	3	3	2.10026e+07
P31949	Protein S100-A11	S100A11	11.7	164	34	3	3	3	2.28038e+07
P05198	Eukaryotic translation initiation factor 2 subunit 1	EIF2S1	36.1	163	11	3	3	3	2.29646e+07
P29966	Myristoylated alanine-rich C-kinase substrate	MARCKS	31.5	161	16	3	3	3	1.97113e+07
Q99623	Prohibitin-2	PHB2	33.3	161	17	4	4	4	47174356
P53618	Coatomer subunit beta	COPB1	107.1	160	8	6	6	7	1.01822e+07
P06753	Tropomyosin alpha-3 chain	TPM3	32.9	160	17	3	6	6	59609462
P35232	Prohibitin	PHB	29.8	160	19	4	4	4	1.37086e+07
P05141	ADP/ATP translocase 2	SLC25A5	32.8	160	21	6	6	6	9.50518e+07
P30044	Peroxiredoxin-5, mitochondrial	PRDX5	22.1	159	25	4	4	4	2.08647e+07
P25398	40S ribosomal protein S12	RPS12	14.5	158	23	2	2	3	7.48498e+06
P41250	Glycine--tRNA ligase	GARS1	83.1	158	7	3	3	3	3.59427e+06
P41091	Eukaryotic translation initiation factor 2 subunit 3	EIF2S3	51.1	158	12	3	3	3	10584462
Q01650	Large neutral amino acids transporter small subunit 1	SLC7A5	55	158	6	2	2	3	2.33984e+07
P05023	Sodium/potassium-transporting ATPase subunit alpha-1	ATP1A1	112.8	157	6	4	4	4	1.99641e+07
O76021	Ribosomal L1 domain-containing protein 1	RSL1D1	54.9	157	8	3	3	3	4.58122e+06
Q15365	Poly(rC)-binding protein 1	PCBP1	37.5	156	17	2	4	4	23173950
Q12906	Interleukin enhancer-binding factor 3	ILF3	95.3	156	8	5	5	5	2.33963e+07
Q7L2H7	Eukaryotic translation initiation factor 3 subunit M	EIF3M	42.5	156	10	2	2	2	4.73881e+06
P32119	Peroxiredoxin-2	PRDX2	21.9	155	15	2	3	3	3.20456e+06
O00299	Chloride intracellular channel protein 1	CLIC1	26.9	152	23	6	6	7	4.35192e+07
Q9BTT0	Acidic leucine-rich nuclear phosphoprotein 32 family member E	ANP32E	30.7	151	18	3	3	3	4.45977e+06
Q86V81	THO complex subunit 4	ALYREF	26.9	150	21	4	4	4	1.47249e+07
P56192	Methionine--tRNA ligase, cytoplasmic	MARS1	101.1	148	7	5	5	5	13424408
P27708	CAD protein	CAD	242.8	147	2	4	4	4	8.09027e+06
Q5VT79	Annexin A8-like protein 1	ANXA8L1	36.9	147	16	3	3	3	7.48584e+06
P46782	40S ribosomal protein S5	RPS5	22.9	146	14	2	2	3	1.72266e+07
P62753	40S ribosomal protein S6	RPS6	28.7	146	15	3	3	4	2.8927e+07
Q04917	14-3-3 protein eta	YWHAH	28.2	144	16	1	4	5	1.46394e+06
P09972	Fructose-bisphosphate aldolase C	ALDOC	39.4	144	8	1	2	2	7034137
P52701	DNA mismatch repair protein Msh6	MSH6	152.7	144	2	2	2	2	856834
P33992	DNA replication licensing factor MCM5	MCM5	82.2	144	8	5	5	5	1.3154e+07
O60716	Catenin delta-1	CTNND1	108.1	143	6	5	5	5	15781921
P32969	60S ribosomal protein L9	RPL9	21.9	143	24	2	2	2	2.8943e+06
P14923	Junction plakoglobin	JUP	81.7	143	7	3	3	3	5739250
P54727	UV excision repair protein RAD23 homolog B	RAD23B	43.1	143	5	1	1	2	2.24668e+06
P31942	Heterogeneous nuclear ribonucleoprotein H3	HNRNPH3	36.9	143	5	1	1	2	4.28555e+06
Q92688	Acidic leucine-rich nuclear phosphoprotein 32 family member B	ANP32B	28.8	142	10	1	2	2	15607114
P13804	Electron transfer flavoprotein subunit alpha, mitochondrial	ETFA	35.1	142	14	3	3	3	1.1075e+07
P16401	Histone H1.5	H1-5	22.6	141	18	4	4	4	1.05493e+08
P41252	Isoleucine--tRNA ligase, cytoplasmic	IARS1	144.4	141	4	4	4	4	1.11379e+07
Q01082	Spectrin beta chain, non-erythrocytic 1	SPTBN1	274.4	141	2	4	4	4	15989813
Q00610	Clathrin heavy chain 1	CLTC	191.5	140	4	6	6	6	1.51774e+07
P35241	Radixin	RDX	68.5	140	11	1	5	5
P00491	Purine nucleoside phosphorylase	PNP	32.1	140	17	3	3	3	8.81437e+06
Q92945	Far upstream element-binding protein 2	KHSRP	73.1	140	6	3	4	4	2.1489e+07
P13489	Ribonuclease inhibitor	RNH1	49.9	139	9	3	3	3	6.03926e+06
Q9BSJ8	Extended synaptotagmin-1	ESYT1	122.8	139	2	2	2	3	3.64257e+06
P38919	Eukaryotic initiation factor 4A-III	EIF4A3	46.8	139	13	2	3	5	2.09131e+06
P39687	Acidic leucine-rich nuclear phosphoprotein 32 family member A	ANP32A	28.6	139	11	1	2	2	6201163
P62136	Serine/threonine-protein phosphatase PP1-alpha catalytic subunit	PPP1CA	37.5	137	20	5	5	6	2.16909e+07
P15880	40S ribosomal protein S2	RPS2	31.3	132	12	3	3	4	3.77952e+07
P23396	40S ribosomal protein S3	RPS3	26.7	131	27	6	6	6	97921502
Q15233	Non-POU domain-containing octamer-binding protein	NONO	54.2	131	10	4	4	4	1.38735e+07
Q9NZM1	Myoferlin	MYOF	234.6	130	3	5	5	5	1.31501e+07
P37802	Transgelin-2	TAGLN2	22.4	130	26	3	3	3	7.28628e+06
P62829	60S ribosomal protein L23	RPL23	14.9	129	25	2	2	2	12384875
O00303	Eukaryotic translation initiation factor 3 subunit F	EIF3F	37.5	129	12	3	3	3	15374964
P39023	60S ribosomal protein L3	RPL3	46.1	127	11	3	3	3	1.78148e+07
P26373	60S ribosomal protein L13	RPL13	24.2	127	24	5	5	5	4.34073e+07
P49915	GMP synthase [glutamine-hydrolyzing]	GMPS	76.7	127	4	2	2	2	7.04544e+06
P18754	Regulator of chromosome condensation	RCC1	44.9	127	8	2	2	2	8.93464e+06
Q9UKZ1	CCR4-NOT transcription complex subunit 11	CNOT11	55.2	126	11	3	3	3	2.05768e+06
O00151	PDZ and LIM domain protein 1	PDLIM1	36	126	17	4	4	4	16284059
Q15084	Protein disulfide-isomerase A6	PDIA6	48.1	125	8	3	3	3	1.64417e+07
P47755	F-actin-capping protein subunit alpha-2	CAPZA2	32.9	125	15	1	3	3	5.36336e+06
Q13151	Heterogeneous nuclear ribonucleoprotein A0	HNRNPA0	30.8	125	19	3	3	3	1.79171e+07
P27695	DNA-(apurinic or apyrimidinic site) endonuclease	APEX1	35.5	125	11	2	2	3	4.1204e+06
Q9NQC3	Reticulon-4	RTN4	129.9	124	5	4	4	4	1.01594e+07
O00571	ATP-dependent RNA helicase DDX3X	DDX3X	73.2	123	11	6	6	6	1.58556e+07
P54886	Delta-1-pyrroline-5-carboxylate synthase	ALDH18A1	87.2	121	3	3	3	6	2.41506e+09
P51648	Aldehyde dehydrogenase family 3 member A2	ALDH3A2	54.8	121	6	2	2	3	1.12e+06
P16615	Sarcoplasmic/endoplasmic reticulum calcium ATPase 2	ATP2A2	114.7	119	6	3	3	4	1.55613e+06
Q15717	ELAV-like protein 1	ELAVL1	36.1	119	13	4	4	4	12734539
Q16881	Thioredoxin reductase 1, cytoplasmic	TXNRD1	70.9	118	6	2	2	2	8.49919e+06
P31153	S-adenosylmethionine synthase isoform type-2	MAT2A	43.6	118	13	4	4	4	21314760
O43396	Thioredoxin-like protein 1	TXNL1	32.2	118	10	2	2	2	6.3516e+06
P08697	Alpha-2-antiplasmin	SERPINF2	54.5	118	4	1	1	2	9.45972e+06
P04843	Dolichyl-diphosphooligosaccharide--protein glycosyltransferase subunit 1	RPN1	68.5	116	6	3	3	3	7.24656e+06
P31939	Bifunctional purine biosynthesis protein ATIC	ATIC	64.6	116	10	4	4	4	6429902
O00148	ATP-dependent RNA helicase DDX39A	DDX39A	49.1	116	10	4	4	5	3.28812e+07
P04844	Dolichyl-diphosphooligosaccharide--protein glycosyltransferase subunit 2	RPN2	69.2	115	7	3	3	3	6.81311e+06
O15372	Eukaryotic translation initiation factor 3 subunit H	EIF3H	39.9	114	5	1	1	1	747122
P08708	40S ribosomal protein S17	RPS17	15.5	114	33	2	2	2	634185
P27797	Calreticulin	CALR	48.1	114	18	5	5	5	18772272
O75390	Citrate synthase, mitochondrial	CS	51.7	114	8	3	3	3	22791937
O75643	U5 small nuclear ribonucleoprotein 200 kDa helicase	SNRNP200	244.4	114	2	2	2	3	1.49045e+06
P10515	Dihydrolipoyllysine-residue acetyltransferase component of pyruvate dehydrogenase complex, mitochondrial	DLAT	69	113	10	3	3	3	5.88011e+06
P12429	Annexin A3	ANXA3	36.4	113	8	2	2	2	8.5421e+06
P18124	60S ribosomal protein L7	RPL7	29.2	112	14	3	3	3	2.81302e+07
P17174	Aspartate aminotransferase, cytoplasmic	GOT1	46.2	112	10	2	2	2	3.26373e+06
Q9Y265	RuvB-like 1	RUVBL1	50.2	112	9	3	3	3	1.56735e+07
P23284	Peptidyl-prolyl cis-trans isomerase B	PPIB	23.7	112	13	3	3	3	3.17328e+07
P62195	26S proteasome regulatory subunit 8	PSMC5	45.6	111	11	3	3	3	8.37075e+06
P49588	Alanine--tRNA ligase, cytoplasmic	AARS1	106.7	111	5	4	4	4	5.83634e+06
Q16891	MICOS complex subunit MIC60	IMMT	83.6	110	10	5	5	5	8.91278e+06
A0A1B0GUS4	Ubiquitin-conjugating enzyme E2 L5	UBE2L5	17.9	110	14	1	1	1	3.35255e+06
Q13310	Polyadenylate-binding protein 4	PABPC4	70.7	110	11	1	5	5	6212477
Q9Y490	Talin-1	TLN1	269.6	110	2	3	3	3	4.36917e+06
P30153	Serine/threonine-protein phosphatase 2A 65 kDa regulatory subunit A alpha isoform	PPP2R1A	65.3	109	8	3	3	3	1.32188e+07
Q6P2Q9	Pre-mRNA-processing-splicing factor 8	PRPF8	273.4	109	2	3	3	3	4.35682e+06
P62995	Transformer-2 protein homolog beta	TRA2B	33.6	109	12	2	2	2	3.03008e+06
P55209	Nucleosome assembly protein 1-like 1	NAP1L1	45.3	108	7	2	2	3	9.74887e+06
P26639	Threonine--tRNA ligase 1, cytoplasmic	TARS1	83.4	107	5	3	3	3	1.63608e+07
P33993	DNA replication licensing factor MCM7	MCM7	81.3	107	8	4	4	4	15391828
Q15056	Eukaryotic translation initiation factor 4H	EIF4H	27.4	107	8	1	1	1
Q9Y3E0	Vesicle transport protein GOT1B	GOLT1B	15.4	106	10	1	1	1
P30086	Phosphatidylethanolamine-binding protein 1	PEBP1	21	106	18	2	2	2	2.30094e+06
P62888	60S ribosomal protein L30	RPL30	12.8	106	24	2	2	2	16934066
Q9GZV1	Ankyrin repeat domain-containing protein 2	ANKRD2	39.8	106	7	2	2	2	4.21934e+06
P09622	Dihydrolipoyl dehydrogenase, mitochondrial	DLD	54.1	105	9	3	3	4	1.07164e+07
Q14204	Cytoplasmic dynein 1 heavy chain 1	DYNC1H1	532.1	105	1	4	4	4	3.18549e+06
P20700	Lamin-B1	LMNB1	66.4	105	8	3	4	4	2.77323e+07
P45974	Ubiquitin carboxyl-terminal hydrolase 5	USP5	95.7	105	3	2	2	2	3332625
Q9Y277	Voltage-dependent anion-selective channel protein 3	VDAC3	30.6	104	4	1	1	2	2.14322e+07
P19474	E3 ubiquitin-protein ligase TRIM21	TRIM21	54.1	104	9	4	4	4	18086041
P61158	Actin-related protein 3	ACTR3	47.3	104	13	4	4	4	18326401
Q9NTK5	Obg-like ATPase 1	OLA1	44.7	104	9	3	3	3	9.12817e+06
Q12931	Heat shock protein 75 kDa, mitochondrial	TRAP1	80.1	104	2	1	1	2	214925961
P36957	Dihydrolipoyllysine-residue succinyltransferase component of 2-oxoglutarate dehydrogenase complex, mitochondrial	DLST	48.7	103	8	3	3	3	1.83703e+07
P14314	Glucosidase 2 subunit beta	PRKCSH	59.4	103	9	3	3	3	1.57574e+07
P02786	Transferrin receptor protein 1	TFRC	84.8	102	5	3	3	3	6.83081e+06
Q15029	116 kDa U5 small nuclear ribonucleoprotein component	EFTUD2	109.4	102	6	3	3	3	4.91463e+06
P05386	60S acidic ribosomal protein P1	RPLP1	11.5	102	52	2	2	2	27241394
P30040	Endoplasmic reticulum resident protein 29	ERP29	29	102	10	2	2	2	5704966
P51659	Peroxisomal multifunctional enzyme type 2	HSD17B4	79.6	102	3	2	2	2	2.71447e+06
P11908	Ribose-phosphate pyrophosphokinase 2	PRPS2	34.7	101	12	2	2	2	7749048
P62191	26S proteasome regulatory subunit 4	PSMC1	49.2	101	3	1	1	1	1.48602e+06
Q15181	Inorganic pyrophosphatase	PPA1	32.6	100	14	3	3	3	14996319
P43304	Glycerol-3-phosphate dehydrogenase, mitochondrial	GPD2	80.8	100	2	1	1	1	1.29586e+06
P30101	Protein disulfide-isomerase A3	PDIA3	56.7	100	9	4	4	4	27664608
P16152	Carbonyl reductase [NADPH] 1	CBR1	30.4	100	10	2	2	2	2.4196e+06
P60953	Cell division control protein 42 homolog	CDC42	21.2	99	9	1	1	2	2.84851e+06
P46781	40S ribosomal protein S9	RPS9	22.6	99	18	4	4	4	24815705
P78417	Glutathione S-transferase omega-1	GSTO1	27.5	98	17	4	4	4	2.25965e+07
O60664	Perilipin-3	PLIN3	47	97	10	3	3	3	1.09546e+07
P43243	Matrin-3	MATR3	94.6	97	6	3	3	3	8.12066e+06
Q96QK1	Vacuolar protein sorting-associated protein 35	VPS35	91.6	97	7	4	4	4	5.90839e+06
P17844	Probable ATP-dependent RNA helicase DDX5	DDX5	69.1	97	5	1	2	2	11619459
P33991	DNA replication licensing factor MCM4	MCM4	96.5	96	3	2	2	2	5.0692e+06
B5ME19	Eukaryotic translation initiation factor 3 subunit C-like protein	EIF3CL	105.4	96	3	2	2	2	7.71741e+06
P35249	Replication factor C subunit 4	RFC4	39.7	96	12	3	3	3	6.57645e+06
O43175	D-3-phosphoglycerate dehydrogenase	PHGDH	56.6	96	5	2	2	2	3.17509e+06
P24534	Elongation factor 1-beta	EEF1B2	24.7	96	12	2	2	2	31001566
Q15758	Neutral amino acid transporter B(0)	SLC1A5	56.6	95	8	3	3	4	1.53911e+07
P23381	Tryptophan--tRNA ligase, cytoplasmic	WARS1	53.1	95	8	2	2	2	3.46522e+06
Q99538	Legumain	LGMN	49.4	95	4	1	1	1	999375
P60866	40S ribosomal protein S20	RPS20	13.4	95	9	1	1	2	18418423
Q9H9B4	Sideroflexin-1	SFXN1	35.6	94	9	2	2	2	7.68621e+06
P48444	Coatomer subunit delta	ARCN1	57.2	94	6	3	3	3	9.57327e+06
P35998	26S proteasome regulatory subunit 7	PSMC2	48.6	94	8	3	3	3	1.11075e+07
P37837	Transaldolase	TALDO1	37.5	94	6	2	2	2	12560139
Q02218	2-oxoglutarate dehydrogenase, mitochondrial	OGDH	115.9	94	6	4	4	4	5.4706e+06
O95373	Importin-7	IPO7	119.4	94	3	2	2	2	2.09787e+06
P51991	Heterogeneous nuclear ribonucleoprotein A3	HNRNPA3	39.6	93	6	1	3	4
P21980	Protein-glutamine gamma-glutamyltransferase 2	TGM2	77.3	92	4	2	2	3	3.03665e+06
Q96QV6	Histone H2A type 1-A	H2AC1	14.2	92	23	1	2	4
O43399	Tumor protein D54	TPD52L2	22.2	92	22	3	3	3	15622848
P17096	High mobility group protein HMG-I/HMG-Y	HMGA1	11.7	92	15	1	1	2	35756448
Q8WUM4	Programmed cell death 6-interacting protein	PDCD6IP	96	91	4	3	3	3	8.30998e+06
O60701	UDP-glucose 6-dehydrogenase	UGDH	55	91	5	2	2	2	3.45857e+06
Q71UI9	Histone H2A.V	H2AZ2	13.5	90	24	2	3	4	784620854
P37108	Signal recognition particle 14 kDa protein	SRP14	14.6	89	10	1	1	1	2.16422e+06
P40937	Replication factor C subunit 5	RFC5	38.5	89	7	2	2	2	2.72933e+06
P46783	40S ribosomal protein S10	RPS10	18.9	89	24	3	3	3	5.92383e+06
O43747	AP-1 complex subunit gamma-1	AP1G1	91.3	89	4	3	3	3	5.31293e+06
O43390	Heterogeneous nuclear ribonucleoprotein R	HNRNPR	70.9	88	8	2	4	4	5.02807e+06
Q99829	Copine-1	CPNE1	59	88	5	2	2	2	8380447
Q86VP6	Cullin-associated NEDD8-dissociated protein 1	CAND1	136.3	88	3	3	3	3	9878861
P19367	Hexokinase-1	HK1	102.4	87	3	2	2	2	1.93982e+06
Q08945	FACT complex subunit SSRP1	SSRP1	81	87	6	2	2	2	8.89555e+06
Q7KZF4	Staphylococcal nuclease domain-containing protein 1	SND1	101.9	87	3	2	2	2	5.77302e+06
P01764	Immunoglobulin heavy variable 3-23	IGHV3-23	12.6	86	16	1	1	1	1.53228e+06
P00533	Epidermal growth factor receptor	EGFR	134.2	86	6	5	5	5	1.64716e+07
Q9Y3F4	Serine-threonine kinase receptor-associated protein	STRAP	38.4	85	9	2	2	2	1.58738e+06
P60903	Protein S100-A10	S100A10	11.2	84	18	1	1	2	28023627
Q14676	Mediator of DNA damage checkpoint protein 1	MDC1	226.5	84	1	1	1	1	2.38403e+06
Q09028	Histone-binding protein RBBP4	RBBP4	47.6	83	9	2	3	3	1.83872e+07
P52209	6-phosphogluconate dehydrogenase, decarboxylating	PGD	53.1	83	7	2	2	2	2.35416e+06
Q13283	Ras GTPase-activating protein-binding protein 1	G3BP1	52.1	82	6	2	2	2	6368388
Q06323	Proteasome activator complex subunit 1	PSME1	28.7	82	10	2	2	2	5.07587e+06
Q13155	Aminoacyl tRNA synthase complex-interacting multifunctional protein 2	AIMP2	35.3	82	9	2	2	2	2.76531e+06
Q9P0L0	Vesicle-associated membrane protein-associated protein A	VAPA	27.9	82	18	3	3	3	1.41803e+07
Q15008	26S proteasome non-ATPase regulatory subunit 6	PSMD6	45.5	82	4	1	1	2	7.10518e+06
O95361	Tripartite motif-containing protein 16	TRIM16	63.9	81	5	2	2	2	1.12623e+06
Q96AE4	Far upstream element-binding protein 1	FUBP1	67.5	81	3	1	2	2	6.17255e+06
Q13724	Mannosyl-oligosaccharide glucosidase	MOGS	91.9	81	4	2	2	2	4927556
P09525	Annexin A4	ANXA4	35.9	80	5	1	1	1	1906825
Q9Y5B9	FACT complex subunit SPT16	SUPT16H	119.8	80	4	3	3	3	14417031
Q16643	Drebrin	DBN1	71.4	80	3	2	2	2	9.22897e+06
P13693	Translationally-controlled tumor protein	TPT1	19.6	80	48	4	4	4	1.08122e+07
P80723	Brain acid soluble protein 1	BASP1	22.7	79	23	3	3	3	1.42875e+07
Q02790	Peptidyl-prolyl cis-trans isomerase FKBP4	FKBP4	51.8	79	9	2	2	2	3.55656e+06
P49748	Very long-chain specific acyl-CoA dehydrogenase, mitochondrial	ACADVL	70.3	79	4	2	2	2	7.79454e+06
P06737	Glycogen phosphorylase, liver form	PYGL	97.1	79	3	2	2	2	5.09813e+06
O15067	Phosphoribosylformylglycinamidine synthase	PFAS	144.6	78	2	2	2	2	3.01048e+06
Q96P70	Importin-9	IPO9	115.9	78	2	1	1	1	3.07455e+06
P11182	Lipoamide acyltransferase component of branched-chain alpha-keto acid dehydrogenase complex, mitochondrial	DBT	53.5	78	6	2	2	2	565479
P53621	Coatomer subunit alpha	COPA	138.3	77	2	2	2	2	4.45914e+06
P12270	Nucleoprotein TPR	TPR	267.1	77	0	1	1	1	2.11952e+06
P02656	Apolipoprotein C-III	APOC3	10.8	77	16	1	1	1
Q8N163	Cell cycle and apoptosis regulator protein 2	CCAR2	102.8	77	2	1	1	1	1.72927e+06
P01008	Antithrombin-III	SERPINC1	52.6	77	6	3	3	3	3.86254e+07
P12081	Histidine--tRNA ligase, cytoplasmic	HARS1	57.4	76	6	2	2	2	6.38725e+06
Q86U42	Polyadenylate-binding protein 2	PABPN1	32.7	76	5	1	1	1	7.04223e+06
O75607	Nucleoplasmin-3	NPM3	19.3	76	9	1	1	1	1.76436e+06
P62081	40S ribosomal protein S7	RPS7	22.1	76	22	3	3	3	1.77609e+07
P62701	40S ribosomal protein S4, X isoform	RPS4X	29.6	76	6	1	1	1	2.6319e+06
P13473	Lysosome-associated membrane glycoprotein 2	LAMP2	44.9	76	3	1	1	1	1.36885e+06
Q10567	AP-1 complex subunit beta-1	AP1B1	104.6	76	2	1	1	1
Q9UKK9	ADP-sugar pyrophosphatase	NUDT5	24.3	75	14	2	2	2	8.97463e+06
Q96TA1	Protein Niban 2	NIBAN2	84.1	75	6	2	2	2	488727
Q9NUQ9	CYFIP-related Rac1 interactor B	CYRIB	36.7	75	5	1	1	1	2.12292e+06
Q9BQ52	Zinc phosphodiesterase ELAC protein 2	ELAC2	92.2	75	4	2	2	2	3.06619e+06
P11177	Pyruvate dehydrogenase E1 component subunit beta, mitochondrial	PDHB	39.2	75	7	2	2	2	8.07822e+06
O75533	Splicing factor 3B subunit 1	SF3B1	145.7	75	3	3	3	3	8.96014e+06
Q9UL46	Proteasome activator complex subunit 2	PSME2	27.4	74	5	1	1	1	379470
P63313	Thymosin beta-10	TMSB10	5	74	32	1	1	2	1.87963e+07
O00232	26S proteasome non-ATPase regulatory subunit 12	PSMD12	52.9	74	7	2	2	2	5.23556e+06
P38159	RNA-binding motif protein, X chromosome	RBMX	42.3	74	7	2	2	2	1.69569e+07
P42224	Signal transducer and activator of transcription 1-alpha/beta	STAT1	87.3	74	2	1	1	1	2.59291e+06
O43242	26S proteasome non-ATPase regulatory subunit 3	PSMD3	60.9	73	4	2	2	2	4.66374e+06
P15927	Replication protein A 32 kDa subunit	RPA2	29.2	72	6	1	1	1	1.39892e+06
P0DOX8	Immunoglobulin lambda-1 light chain	Immunoglobulin	22.8	72	7	3	3	4	9.92222e+08
Q07666	KH domain-containing, RNA-binding, signal transduction-associated protein 1	KHDRBS1	48.2	72	5	1	1	2	2.42813e+06
Q9UM00	Calcium load-activated calcium channel	TMCO1	27.1	72	6	1	1	1
P50995	Annexin A11	ANXA11	54.4	72	3	1	1	1	1.70289e+06
P27694	Replication protein A 70 kDa DNA-binding subunit	RPA1	68.1	72	4	2	2	2	4.21451e+06
P00450	Ceruloplasmin	CP	122.1	72	2	2	2	2	5.68037e+06
P11279	Lysosome-associated membrane glycoprotein 1	LAMP1	44.9	71	4	1	1	1	1229320
P47897	Glutamine--tRNA ligase	QARS1	87.7	71	4	3	3	3	8.18636e+06
P78347	General transcription factor II-I	GTF2I	112.3	71	4	3	3	3	1.44669e+07
Q16576	Histone-binding protein RBBP7	RBBP7	47.8	71	8	1	2	2	3.31967e+06
O14980	Exportin-1	XPO1	123.3	71	4	3	3	3	7.06407e+06
Q7L576	Cytoplasmic FMR1-interacting protein 1	CYFIP1	145.1	70	2	2	2	2	1.90409e+06
P62249	40S ribosomal protein S16	RPS16	16.4	70	14	2	2	2	28160250
P55786	Puromycin-sensitive aminopeptidase	NPEPPS	103.2	70	5	3	3	3	1.18467e+07
P07954	Fumarate hydratase, mitochondrial	FH	54.6	69	4	1	1	1
P35251	Replication factor C subunit 1	RFC1	128.2	69	2	2	2	2	4.40137e+06
O60610	Protein diaphanous homolog 1	DIAPH1	141.3	69	3	3	3	3	6.57463e+06
Q07960	Rho GTPase-activating protein 1	ARHGAP1	50.4	69	9	2	2	2	5491451
P62269	40S ribosomal protein S18	RPS18	17.7	69	17	3	3	3	37665425
O75534	Cold shock domain-containing protein E1	CSDE1	88.8	68	2	1	1	1	2522608
Q92973	Transportin-1	TNPO1	102.3	68	3	2	2	2	6.06699e+06
P09758	Tumor-associated calcium signal transducer 2	TACSTD2	35.7	68	5	1	1	1	2780102
Q13011	Delta(3,5)-Delta(2,4)-dienoyl-CoA isomerase, mitochondrial	ECH1	35.8	68	5	1	1	1	2754532
P43003	Excitatory amino acid transporter 1	SLC1A3	59.5	68	2	1	1	1	627160
P39019	40S ribosomal protein S19	RPS19	16.1	68	13	2	2	2	20630654
O15260	Surfeit locus protein 4	SURF4	30.4	68	5	1	1	1	1.31299e+06
P62277	40S ribosomal protein S13	RPS13	17.2	67	10	1	1	2	6.00327e+06
P47895	Aldehyde dehydrogenase family 1 member A3	ALDH1A3	56.1	67	8	2	2	2	4.91024e+06
Q15046	Lysine--tRNA ligase	KARS1	68	67	4	3	3	3	1.22023e+07
Q8IZP2	Putative protein FAM10A4	ST13P4	27.4	67	9	2	2	2	8.52281e+06
P63010	AP-2 complex subunit beta	AP2B1	104.5	67	2	1	1	1
P30049	ATP synthase subunit delta, mitochondrial	ATP5F1D	17.5	67	8	1	1	1	4577802
P55010	Eukaryotic translation initiation factor 5	EIF5	49.2	66	6	2	2	2	3.07582e+06
P33316	Deoxyuridine 5'-triphosphate nucleotidohydrolase, mitochondrial	DUT	26.5	66	9	2	2	2	6824442
P52292	Importin subunit alpha-1	KPNA2	57.8	66	3	1	1	1	4593922
P55884	Eukaryotic translation initiation factor 3 subunit B	EIF3B	92.4	65	3	3	3	3	1.32436e+07
P14678	Small nuclear ribonucleoprotein-associated proteins B and B'	SNRPB	24.6	65	6	2	2	2	10074747
O95831	Apoptosis-inducing factor 1, mitochondrial	AIFM1	66.9	64	7	2	2	2	1.32567e+06
Q9UQB8	Brain-specific angiogenesis inhibitor 1-associated protein 2	BAIAP2	60.8	64	2	1	1	1	670815
P25787	Proteasome subunit alpha type-2	PSMA2	25.9	64	9	1	1	1	1.72871e+06
Q15436	Protein transport protein Sec23A	SEC23A	86.1	64	4	1	2	2	678454
Q9Y4L1	Hypoxia up-regulated protein 1	HYOU1	111.3	64	4	2	2	2	1.15823e+06
Q08380	Galectin-3-binding protein	LGALS3BP	65.3	64	2	1	1	1	1.0821e+06
P22695	Cytochrome b-c1 complex subunit 2, mitochondrial	UQCRC2	48.4	64	7	2	2	2	3.71928e+06
Q32MZ4	Leucine-rich repeat flightless-interacting protein 1	LRRFIP1	89.2	63	2	1	1	1	2.4359e+06
O14929	Histone acetyltransferase type B catalytic subunit	HAT1	49.5	63	4	1	1	1	1816963
P14868	Aspartate--tRNA ligase, cytoplasmic	DARS1	57.1	63	4	2	2	2	7517231
Q14C86	GTPase-activating protein and VPS9 domain-containing protein 1	GAPVD1	164.9	63	1	1	1	1
Q07955	Serine/arginine-rich splicing factor 1	SRSF1	27.7	63	10	2	2	2	1.47082e+07
P62263	40S ribosomal protein S14	RPS14	16.3	62	16	2	2	2	26203825
O60884	DnaJ homolog subfamily A member 2	DNAJA2	45.7	62	5	2	2	2	8.09075e+06
Q92928	Putative Ras-related protein Rab-1C	RAB1C	22	62	8	1	1	1	553702
Q9H444	Charged multivesicular body protein 4b	CHMP4B	24.9	62	11	2	2	2	9.82592e+06
Q9H583	HEAT repeat-containing protein 1	HEATR1	242.2	62	1	1	1	1	1.58263e+06
P19525	Interferon-induced, double-stranded RNA-activated protein kinase	EIF2AK2	62.1	62	4	2	2	2
Q9UMS4	Pre-mRNA-processing factor 19	PRPF19	55.1	61	6	2	2	2	10565210
O75694	Nuclear pore complex protein Nup155	NUP155	155.1	61	1	2	2	2	3.73251e+06
Q9P287	BRCA2 and CDKN1A-interacting protein	BCCIP	36	61	7	1	1	1	3.87231e+06
P61026	Ras-related protein Rab-10	RAB10	22.5	61	6	1	1	1	1.21403e+06
O15355	Protein phosphatase 1G	PPM1G	59.2	61	2	1	1	1	2.96836e+06
Q99729	Heterogeneous nuclear ribonucleoprotein A/B	HNRNPAB	36.2	60	8	3	3	3	1.43774e+07
Q9UNS2	COP9 signalosome complex subunit 3	COPS3	47.8	60	3	1	1	1	1.00151e+06
Q9HDC9	Adipocyte plasma membrane-associated protein	APMAP	46.5	60	10	2	2	2	2.75643e+06
P02647	Apolipoprotein A-I	APOA1	30.8	60	6	1	1	1	20329666
P33176	Kinesin-1 heavy chain	KIF5B	109.6	60	3	2	2	2	3.2113e+06
P14324	Farnesyl pyrophosphate synthase	FDPS	48.2	59	2	1	1	1
O15145	Actin-related protein 2/3 complex subunit 3	ARPC3	20.5	59	6	1	1	1	2.43621e+06
Q08J23	RNA cytosine C(5)-methyltransferase NSUN2	NSUN2	86.4	59	2	2	2	2	6180621
Q03252	Lamin-B2	LMNB2	69.9	59	5	2	3	3	5852809
P23588	Eukaryotic translation initiation factor 4B	EIF4B	69.1	59	2	1	1	1	6296237
Q15437	Protein transport protein Sec23B	SEC23B	86.4	59	3	1	2	2	949220
P61160	Actin-related protein 2	ACTR2	44.7	59	6	2	2	2	4354922
Q96I24	Far upstream element-binding protein 3	FUBP3	61.6	59	3	1	2	2	3219697
O15371	Eukaryotic translation initiation factor 3 subunit D	EIF3D	63.9	58	4	1	1	1	528426
P61916	NPC intracellular cholesterol transporter 2	NPC2	16.6	58	15	1	1	1	2224302
O60502	Protein O-GlcNAcase	OGA	102.8	58	1	1	1	1
P62913	60S ribosomal protein L11	RPL11	20.2	58	13	2	2	2	27678950
O75131	Copine-3	CPNE3	60.1	58	3	2	2	2	5957980
P53999	Activated RNA polymerase II transcriptional coactivator p15	SUB1	14.4	58	13	2	2	2	1.25082e+07
Q13247	Serine/arginine-rich splicing factor 6	SRSF6	39.6	57	5	2	2	2	7783873
P17931	Galectin-3	LGALS3	26.1	57	10	2	2	2	8297444
Q16401	26S proteasome non-ATPase regulatory subunit 5	PSMD5	56.2	57	2	1	1	1	3.21123e+06
P84098	60S ribosomal protein L19	RPL19	23.5	57	9	1	1	1	3.35322e+06
O43776	Asparagine--tRNA ligase, cytoplasmic	NARS1	62.9	57	7	3	3	3	9.12971e+06
P31930	Cytochrome b-c1 complex subunit 1, mitochondrial	UQCRC1	52.6	57	10	2	2	2	7.50892e+06
Q15459	Splicing factor 3A subunit 1	SF3A1	88.8	57	5	2	2	2	9.60911e+06
Q99873	Protein arginine N-methyltransferase 1	PRMT1	42.4	56	7	2	2	2	5.8253e+06
P34896	Serine hydroxymethyltransferase, cytosolic	SHMT1	53	56	2	1	1	1
P05556	Integrin beta-1	ITGB1	88.4	56	3	1	1	1	714423
Q9Y314	Nitric oxide synthase-interacting protein	NOSIP	33.2	56	5	1	1	1	1.33679e+06
Q8WU68	Splicing factor U2AF 26 kDa subunit	U2AF1L4	25.7	56	5	1	1	1	1.40108e+06
Q9Y6M1	Insulin-like growth factor 2 mRNA-binding protein 2	IGF2BP2	66.1	56	2	1	1	1	1.85793e+06
P05387	60S acidic ribosomal protein P2	RPLP2	11.7	56	39	2	2	2	19788141
P26368	Splicing factor U2AF 65 kDa subunit	U2AF2	53.5	56	2	1	1	1	4.68872e+06
P17812	CTP synthase 1	CTPS1	66.6	56	3	1	1	1	960777
Q92841	Probable ATP-dependent RNA helicase DDX17	DDX17	80.2	56	3	1	2	2	1.05657e+07
P10768	S-formylglutathione hydrolase	ESD	31.4	56	6	1	1	1	2369752
Q9BZZ5	Apoptosis inhibitor 5	API5	59	56	3	1	1	1	283330
Q04760	Lactoylglutathione lyase	GLO1	20.8	55	5	1	1	1	1.5584e+06
Q8TAQ2	SWI/SNF complex subunit SMARCC2	SMARCC2	132.8	55	2	1	1	1	1.57745e+06
P15170	Eukaryotic peptide chain release factor GTP-binding subunit ERF3A	GSPT1	55.7	55	5	1	1	1	2.61537e+06
Q06210	Glutamine--fructose-6-phosphate aminotransferase [isomerizing] 1	GFPT1	78.8	54	2	1	1	1
Q96AG4	Leucine-rich repeat-containing protein 59	LRRC59	34.9	54	11	3	3	3	2.09125e+07
P59998	Actin-related protein 2/3 complex subunit 4	ARPC4	19.7	54	11	2	2	2	7.4808e+06
P11388	DNA topoisomerase 2-alpha	TOP2A	174.3	54	1	1	1	1	3.31802e+06
Q15286	Ras-related protein Rab-35	RAB35	23	54	5	1	1	1	12912599
O95747	Serine/threonine-protein kinase OSR1	OXSR1	58	54	4	2	2	2	3.65226e+06
P00367	Glutamate dehydrogenase 1, mitochondrial	GLUD1	61.4	54	6	2	2	2	8.19641e+06
Q00325	Phosphate carrier protein, mitochondrial	SLC25A3	40.1	54	3	1	1	1	12246010
Q9Y285	Phenylalanine--tRNA ligase alpha subunit	FARSA	57.5	53	2	1	1	1	2.14593e+06
P49721	Proteasome subunit beta type-2	PSMB2	22.8	53	9	2	2	2	3.35107e+06
Q16186	Proteasomal ubiquitin receptor ADRM1	ADRM1	42.1	53	5	2	2	2	5125981
P26358	DNA (cytosine-5)-methyltransferase 1	DNMT1	183.1	53	1	1	1	1	839192
Q92615	La-related protein 4B	LARP4B	80.5	53	2	1	1	1	1.02218e+06
P49643	DNA primase large subunit	PRIM2	58.8	53	3	1	1	1	585369
Q07157	Tight junction protein ZO-1	TJP1	195.3	52	1	1	1	1
Q9UHD1	Cysteine and histidine-rich domain-containing protein 1	CHORDC1	37.5	52	5	1	1	1	1.78772e+06
Q14764	Major vault protein	MVP	99.3	52	2	1	1	2	3.22493e+06
P22087	rRNA 2'-O-methyltransferase fibrillarin	FBL	33.8	52	3	1	1	1	3.98999e+06
P61353	60S ribosomal protein L27	RPL27	15.8	52	13	2	2	2	18176196
Q9BPX5	Actin-related protein 2/3 complex subunit 5-like protein	ARPC5L	16.9	52	8	1	1	1	4.13116e+06
Q8WU90	Zinc finger CCCH domain-containing protein 15	ZC3H15	48.6	52	2	1	1	1	786102
Q12800	Alpha-globin transcription factor CP2	TFCP2	57.2	52	3	1	1	1	181258
Q9UJU6	Drebrin-like protein	DBNL	48.2	52	10	3	3	3	9.42762e+06
P07339	Cathepsin D	CTSD	44.5	51	8	2	2	2	4.12289e+06
P99999	Cytochrome c	CYCS	11.7	51	31	3	3	3	13860601
Q9NP79	Vacuolar protein sorting-associated protein VTA1 homolog	VTA1	33.9	51	5	1	1	1	3.8866e+06
Q01105	Protein SET	SET	33.5	51	4	1	1	1	27439838
P54578	Ubiquitin carboxyl-terminal hydrolase 14	USP14	56	51	3	1	1	1	6.21193e+06
Q13148	TAR DNA-binding protein 43	TARDBP	44.7	51	3	1	1	1	1.47749e+06
Q6DKJ4	Nucleoredoxin	NXN	48.4	51	4	1	1	1
Q5JTH9	RRP12-like protein	RRP12	143.6	51	2	2	2	2	999781
Q08257	Quinone oxidoreductase	CRYZ	35.2	51	15	2	2	2	6139320
Q5T1J5	Putative coiled-coil-helix-coiled-coil-helix domain-containing protein CHCHD2P9, mitochondrial	CHCHD2P9	15.5	50	16	1	1	1	2543300
Q15021	Condensin complex subunit 1	NCAPD2	157.1	50	1	1	1	1	1.16103e+06
P54709	Sodium/potassium-transporting ATPase subunit beta-3	ATP1B3	31.5	50	10	2	2	2	4.75976e+06
P27816	Microtubule-associated protein 4	MAP4	120.9	50	3	2	2	2	6.77421e+06
Q16629	Serine/arginine-rich splicing factor 7	SRSF7	27.4	50	10	2	2	2	15048878
Q9UMX0	Ubiquilin-1	UBQLN1	62.5	50	3	1	1	1	3.50964e+06
P57088	Transmembrane protein 33	TMEM33	28	50	5	1	1	1	5.96238e+06
Q9NSE4	Isoleucine--tRNA ligase, mitochondrial	IARS2	113.7	49	1	1	1	1	3.597e+06
P62714	Serine/threonine-protein phosphatase 2A catalytic subunit beta isoform	PPP2CB	35.6	49	8	2	2	2	9.06299e+06
P84090	Enhancer of rudimentary homolog	ERH	12.3	49	11	1	1	1	19460884
P10599	Thioredoxin	TXN	11.7	49	12	1	1	1	42155880
Q05519	Serine/arginine-rich splicing factor 11	SRSF11	53.5	49	4	1	1	1	1.08674e+06
Q03135	Caveolin-1	CAV1	20.5	49	24	3	3	3	2.48967e+07
P23921	Ribonucleoside-diphosphate reductase large subunit	RRM1	90	49	2	1	1	1	2235779
P00390	Glutathione reductase, mitochondrial	GSR	56.2	49	2	1	1	1	5940728
P14174	Macrophage migration inhibitory factor	MIF	12.5	49	8	1	1	1	36773776
O75352	Mannose-P-dolichol utilization defect 1 protein	MPDU1	26.6	49	4	1	1	1
Q96GQ7	Probable ATP-dependent RNA helicase DDX27	DDX27	89.8	48	2	2	2	2	2.74635e+06
Q5M775	Cytospin-B	SPECC1	118.5	48	1	1	1	1	387884
P36542	ATP synthase subunit gamma, mitochondrial	ATP5F1C	33	48	7	2	2	2	4992215
P00966	Argininosuccinate synthase	ASS1	46.5	48	5	2	2	2	9498870
O95425	Supervillin	SVIL	247.6	48	0	1	1	1	913091
P28066	Proteasome subunit alpha type-5	PSMA5	26.4	47	12	2	2	2	7.39429e+06
P28331	NADH-ubiquinone oxidoreductase 75 kDa subunit, mitochondrial	NDUFS1	79.4	47	3	1	1	1	2.36736e+06
Q9BVC6	Transmembrane protein 109	TMEM109	26.2	47	5	1	1	1	3.72391e+06
P00403	Cytochrome c oxidase subunit 2	MT-CO2	25.5	47	4	1	1	1	6.68972e+06
Q56VL3	OCIA domain-containing protein 2	OCIAD2	16.9	47	8	1	1	1
P08134	Rho-related GTP-binding protein RhoC	RHOC	22	47	9	1	1	1
Q9Y3U8	60S ribosomal protein L36	RPL36	12.2	47	10	1	1	1	2.65344e+06
O43583	Density-regulated protein	DENR	22.1	47	4	1	1	1	3356045
Q15691	Microtubule-associated protein RP/EB family member 1	MAPRE1	30	47	9	2	2	2	9.41115e+06
P11166	Solute carrier family 2, facilitated glucose transporter member 1	SLC2A1	54	47	4	2	2	2	6.44674e+06
P56747	Claudin-6	CLDN6	23.3	47	7	1	1	1	2.02674e+06
Q9Y2W2	WW domain-binding protein 11	WBP11	70	47	5	2	2	2	1618742
O00515	Ladinin-1	LAD1	57.1	47	3	1	1	1	303313
O75746	Calcium-binding mitochondrial carrier protein Aralar1	SLC25A12	74.7	46	2	1	1	1	1438745
O00231	26S proteasome non-ATPase regulatory subunit 11	PSMD11	47.4	46	5	2	2	2	7.46144e+06
Q9UM54	Unconventional myosin-VI	MYO6	149.6	46	1	1	1	1	3832628
P43686	26S proteasome regulatory subunit 6B	PSMC4	47.3	46	4	1	1	1	852467
P18669	Phosphoglycerate mutase 1	PGAM1	28.8	46	10	2	2	2	13268799
P40429	60S ribosomal protein L13a	RPL13A	23.6	46	5	1	1	1	1.92814e+06
Q9Y3T9	Nucleolar complex protein 2 homolog	NOC2L	84.9	46	1	1	1	1	480408
P36952	Serpin B5	SERPINB5	42.1	46	3	1	1	1	2.66589e+06
Q00796	Sorbitol dehydrogenase	SORD	38.3	45	6	1	1	1	2.85082e+06
Q6PI48	Aspartate--tRNA ligase, mitochondrial	DARS2	73.5	45	1	1	1	1	1.7389e+06
Q16543	Hsp90 co-chaperone Cdc37	CDC37	44.4	45	6	1	1	1	2.02377e+06
P62847	40S ribosomal protein S24	RPS24	15.4	45	11	1	1	1	3.85633e+06
P62861	40S ribosomal protein S30	FAU	6.6	45	17	1	1	1	7.04709e+06
Q9NX40	OCIA domain-containing protein 1	OCIAD1	27.6	45	7	1	1	1
P30048	Thioredoxin-dependent peroxide reductase, mitochondrial	PRDX3	27.7	44	5	1	1	1	4.19391e+06
P39656	Dolichyl-diphosphooligosaccharide--protein glycosyltransferase 48 kDa subunit	DDOST	50.8	44	2	1	1	1	4856970
P84243	Histone H3.3	H3-3A	15.3	44	12	2	2	2	1348270912
Q86YZ3	Hornerin	HRNR	282.2	44	2	1	1	1	3.17966e+06
Q8N884	Cyclic GMP-AMP synthase	CGAS	58.8	44	3	1	1	1	367613
Q9NPH2	Inositol-3-phosphate synthase 1	ISYNA1	61	43	3	1	1	1	2.32342e+06
Q14566	DNA replication licensing factor MCM6	MCM6	92.8	43	3	2	2	2	7.07413e+06
P35606	Coatomer subunit beta'	COPB2	102.4	43	2	1	1	1	1.87155e+06
P35659	Protein DEK	DEK	42.6	43	3	1	1	1	7637180
Q9Y230	RuvB-like 2	RUVBL2	51.1	43	5	2	2	2	6569732
O15427	Monocarboxylate transporter 4	SLC16A3	49.4	43	3	1	1	1	2.95446e+06
O95782	AP-2 complex subunit alpha-1	AP2A1	107.5	42	1	1	1	1	1.82021e+06
P82930	28S ribosomal protein S34, mitochondrial	MRPS34	25.6	42	4	1	1	1	1.93819e+06
Q15738	Sterol-4-alpha-carboxylate 3-dehydrogenase, decarboxylating	NSDHL	41.9	42	3	1	1	1	1716425
P43487	Ran-specific GTPase-activating protein	RANBP1	23.3	42	5	1	1	1	9834265
P13798	Acylamino-acid-releasing enzyme	APEH	81.2	42	2	1	1	1	1735795
Q9HAV4	Exportin-5	XPO5	136.2	42	1	1	1	1	1.98707e+06
P56134	ATP synthase subunit f, mitochondrial	ATP5MF	10.9	42	14	1	1	1	1.6252e+06
Q9NZI8	Insulin-like growth factor 2 mRNA-binding protein 1	IGF2BP1	63.4	42	2	1	1	1	1.16289e+06
Q01130	Serine/arginine-rich splicing factor 2	SRSF2	25.5	42	7	1	1	1	6.57033e+06
Q96KP4	Cytosolic non-specific dipeptidase	CNDP2	52.8	42	3	1	1	1	547351
Q99733	Nucleosome assembly protein 1-like 4	NAP1L4	42.8	42	5	1	1	1	467307
P25789	Proteasome subunit alpha type-4	PSMA4	29.5	42	8	1	1	1	1.18479e+06
P01857	Immunoglobulin heavy constant gamma 1	IGHG1	36.1	41	5	2	2	2	2.48999e+07
P08559	Pyruvate dehydrogenase E1 component subunit alpha, somatic form, mitochondrial	PDHA1	43.3	41	3	1	1	1	8270845
P60763	Ras-related C3 botulinum toxin substrate 3	RAC3	21.4	41	5	1	1	1	5.6995e+06
Q13561	Dynactin subunit 2	DCTN2	44.2	41	4	1	1	1	2279384
Q9Y376	Calcium-binding protein 39	CAB39	39.8	41	3	1	1	1	1.11338e+06
Q9Y2L1	Exosome complex exonuclease RRP44	DIS3	108.9	41	1	1	1	1	1.20052e+06
Q9UHD8	Septin-9	SEPTIN9	65.4	41	4	2	2	2	6338291
Q9NR30	Nucleolar RNA helicase 2	DDX21	87.3	41	5	3	3	3	16286434
Q9UJC5	SH3 domain-binding glutamic acid-rich-like protein 2	SH3BGRL2	12.3	40	13	1	1	1	1.2385e+06
Q9ULV4	Coronin-1C	CORO1C	53.2	40	5	2	2	2	2.56298e+06
P62280	40S ribosomal protein S11	RPS11	18.4	40	11	1	1	1	2161782
O75821	Eukaryotic translation initiation factor 3 subunit G	EIF3G	35.6	40	4	1	1	1	3676805
Q03701	CCAAT/enhancer-binding protein zeta	CEBPZ	120.9	40	1	1	1	1	801107
P46977	Dolichyl-diphosphooligosaccharide--protein glycosyltransferase subunit STT3A	STT3A	80.5	40	2	1	1	1	1197210
Q9NR31	GTP-binding protein SAR1a	SAR1A	22.4	39	6	1	1	1	6011883
Q9UBM7	7-dehydrocholesterol reductase	DHCR7	54.5	39	2	1	1	1	4.03547e+06
Q08752	Peptidyl-prolyl cis-trans isomerase D	PPID	40.7	39	4	1	2	2	1.54481e+06
P35637	RNA-binding protein FUS	FUS	53.4	39	4	2	2	2	17623820
O00764	Pyridoxal kinase	PDXK	35.1	39	7	1	1	1	528273
Q9Y6E2	Basic leucine zipper and W2 domain-containing protein 2	BZW2	48.1	39	2	1	1	1	2.58095e+06
Q9H0D6	5'-3' exoribonuclease 2	XRN2	108.5	39	1	1	1	1	3.12958e+06
Q9UIV1	CCR4-NOT transcription complex subunit 7	CNOT7	32.7	39	4	1	1	1	3024299
P62854	40S ribosomal protein S26	RPS26	13	39	13	1	1	1	4.627e+06
P49321	Nuclear autoantigenic sperm protein	NASP	85.2	39	3	1	1	1	1.48672e+06
Q14669	E3 ubiquitin-protein ligase TRIP12	TRIP12	220.3	39	1	1	1	1
O60313	Dynamin-like 120 kDa protein, mitochondrial	OPA1	111.6	39	1	1	1	1	1.376e+06
P34897	Serine hydroxymethyltransferase, mitochondrial	SHMT2	56	39	2	1	1	1	1251078
P09382	Galectin-1	LGALS1	14.7	39	15	2	2	2	8115034
Q14008	Cytoskeleton-associated protein 5	CKAP5	225.4	38	1	1	1	1	1.4399e+06
P52926	High mobility group protein HMGI-C	HMGA2	11.8	38	21	1	1	1	2.24524e+06
Q53GQ0	Very-long-chain 3-oxoacyl-CoA reductase	HSD17B12	34.3	38	3	1	1	1	1562593
Q12874	Splicing factor 3A subunit 3	SF3A3	58.8	38	2	1	1	1	3071705
Q8WTT2	Nucleolar complex protein 3 homolog	NOC3L	92.5	38	2	1	1	1	900536
Q03113	Guanine nucleotide-binding protein subunit alpha-12	GNA12	44.3	37	3	1	1	1	8466218
Q96RT1	Erbin	ERBIN	158.2	37	1	1	1	1
Q9UHA4	Ragulator complex protein LAMTOR3	LAMTOR3	13.6	37	8	1	1	1	887709
P36915	Guanine nucleotide-binding protein-like 1	GNL1	68.6	37	5	2	2	2	2.94566e+06
Q96CS3	FAS-associated factor 2	FAF2	52.6	37	4	1	1	1	933978
P62266	40S ribosomal protein S23	RPS23	15.8	37	8	1	1	1	7029969
Q9H0S4	Probable ATP-dependent RNA helicase DDX47	DDX47	50.6	37	5	2	2	2	3.06229e+06
O00505	Importin subunit alpha-4	KPNA3	57.8	37	2	1	1	1	1.6643e+06
P53992	Protein transport protein Sec24C	SEC24C	118.2	37	1	1	1	1	1.61338e+06
A2NJV5	Immunoglobulin kappa variable 2-29	IGKV2-29	13.1	37	6	1	1	1	121327272
P50402	Emerin	EMD	29	37	9	2	2	2	3.28275e+06
P06493	Cyclin-dependent kinase 1	CDK1	34.1	36	5	1	1	1	1.55033e+06
P00441	Superoxide dismutase [Cu-Zn]	SOD1	15.9	36	9	1	1	1	5.47664e+06
Q9BVJ6	U3 small nucleolar RNA-associated protein 14 homolog A	UTP14A	87.9	36	1	1	1	1
Q86SE5	RNA-binding Raly-like protein	RALYL	32.3	36	4	1	1	1	3451525
Q9BVP2	Guanine nucleotide-binding protein-like 3	GNL3	62	36	3	1	1	1	413075
O96008	Mitochondrial import receptor subunit TOM40 homolog	TOMM40	37.9	36	3	1	1	1	3.12021e+06
P05114	Non-histone chromosomal protein HMG-14	HMGN1	10.7	36	13	1	1	1
Q14498	RNA-binding protein 39	RBM39	59.3	36	3	1	1	1	3.10439e+06
P07741	Adenine phosphoribosyltransferase	APRT	19.6	36	7	1	1	1	3146102
O14617	AP-3 complex subunit delta-1	AP3D1	130.1	35	2	1	1	1	325785
Q8NBJ5	Procollagen galactosyltransferase 1	COLGALT1	71.6	35	1	1	1	1	1.20471e+06
Q66LE6	Serine/threonine-protein phosphatase 2A 55 kDa regulatory subunit B delta isoform	PPP2R2D	52	35	3	1	1	1	601243
P35222	Catenin beta-1	CTNNB1	85.4	35	3	2	2	2	5.40027e+06
Q27J81	Inverted formin-2	INF2	135.5	35	1	1	1	1	2.36321e+06
O15144	Actin-related protein 2/3 complex subunit 2	ARPC2	34.3	35	3	1	1	1	4961267
P48047	ATP synthase subunit O, mitochondrial	ATP5PO	23.3	35	7	1	1	1	3.13382e+06
Q9Y2W1	Thyroid hormone receptor-associated protein 3	THRAP3	108.6	35	2	2	2	2	6.57175e+06
P15924	Desmoplakin	DSP	331.6	35	0	1	1	1	530756
P62851	40S ribosomal protein S25	RPS25	13.7	35	13	2	2	2	19967507
Q14444	Caprin-1	CAPRIN1	78.3	35	2	1	1	1	7691237
P51858	Hepatoma-derived growth factor	HDGF	26.8	34	7	1	1	1	3.60549e+06
P16422	Epithelial cell adhesion molecule	EPCAM	34.9	34	5	1	1	1	2.42398e+06
Q15185	Prostaglandin E synthase 3	PTGES3	18.7	34	8	1	1	1	10859628
Q9H9S4	Calcium-binding protein 39-like	CAB39L	39.1	34	3	1	1	1	2.12332e+06
Q12769	Nuclear pore complex protein Nup160	NUP160	162	34	1	1	1	1
Q9H910	Jupiter microtubule associated homolog 2	JPT2	20.1	34	7	1	1	1	2.39108e+06
Q13765	Nascent polypeptide-associated complex subunit alpha	NACA	23.4	34	6	1	1	1	4652192
Q9BTV4	Transmembrane protein 43	TMEM43	44.8	33	3	1	1	1	1.31433e+06
Q6WCQ1	Myosin phosphatase Rho-interacting protein	MPRIP	116.5	33	1	1	1	1	2423431
Q9NSD9	Phenylalanine--tRNA ligase beta subunit	FARSB	66.1	33	3	2	2	2	5.13081e+06
Q8NI27	THO complex subunit 2	THOC2	182.7	33	1	1	1	1
P25685	DnaJ homolog subfamily B member 1	DNAJB1	38	33	3	1	1	1	3.20041e+06
P62826	GTP-binding nuclear protein Ran	RAN	24.4	33	4	1	1	1	15707527
P62318	Small nuclear ribonucleoprotein Sm D3	SNRPD3	13.9	33	7	1	1	1	3355448
Q8WXR4	Myosin-IIIb	MYO3B	151.7	33	1	1	1	1	2.86207e+06
P11233	Ras-related protein Ral-A	RALA	23.6	33	5	1	1	1	2.6372e+06
Q14157	Ubiquitin-associated protein 2-like	UBAP2L	114.5	33	1	1	1	1	1.52465e+06
Q9HAV0	Guanine nucleotide-binding protein subunit beta-4	GNB4	37.5	33	3	1	1	1	9053523
P49736	DNA replication licensing factor MCM2	MCM2	101.8	33	1	1	1	1	3896288
Q8IY81	pre-rRNA 2'-O-ribose RNA methyltransferase FTSJ3	FTSJ3	96.5	33	2	1	1	1	1.19207e+06
Q96C36	Pyrroline-5-carboxylate reductase 2	PYCR2	33.6	33	4	1	1	1	2.12499e+06
Q02880	DNA topoisomerase 2-beta	TOP2B	183.2	32	1	1	1	1	1.31347e+06
O00186	Syntaxin-binding protein 3	STXBP3	67.7	32	2	1	1	1	1.11991e+06
Q6NXG1	Epithelial splicing regulatory protein 1	ESRP1	75.5	32	4	1	1	1
Q9UNZ2	NSFL1 cofactor p47	NSFL1C	40.5	32	2	1	1	1	3.35911e+06
P48556	26S proteasome non-ATPase regulatory subunit 8	PSMD8	39.6	32	2	1	1	1	4.12579e+06
Q14166	Tubulin--tyrosine ligase-like protein 12	TTLL12	74.4	32	2	1	1	1	1.19265e+06
P51148	Ras-related protein Rab-5C	RAB5C	23.5	32	12	2	2	2	1.11407e+07
P51149	Ras-related protein Rab-7a	RAB7A	23.5	32	6	1	1	1	3.91369e+06
Q8TF05	Serine/threonine-protein phosphatase 4 regulatory subunit 1	PPP4R1	106.9	32	1	1	1	1	1.2231e+06
Q5JPE7	Nodal modulator 2	NOMO2	139.4	32	1	1	1	1
Q8NE71	ATP-binding cassette sub-family F member 1	ABCF1	95.9	32	3	2	2	2	7.25941e+06
O00560	Syntenin-1	SDCBP	32.4	32	8	1	1	1
Q9C0A0	Contactin-associated protein-like 4	CNTNAP4	145.2	32	1	1	1	1	86682448
Q9UQE7	Structural maintenance of chromosomes protein 3	SMC3	141.5	32	2	1	1	1
Q9UFC0	Leucine-rich repeat and WD repeat-containing protein 1	LRWD1	70.8	32	1	1	1	1	566079
Q9Y262	Eukaryotic translation initiation factor 3 subunit L	EIF3L	66.7	32	1	1	1	1	1735791
Q12996	Cleavage stimulation factor subunit 3	CSTF3	82.9	32	3	1	1	1
Q5TA45	Integrator complex subunit 11	INTS11	67.6	32	2	1	1	1	1.27212e+06
P49916	DNA ligase 3	LIG3	112.8	32	1	1	1	1	1.21637e+06
P68402	Platelet-activating factor acetylhydrolase IB subunit alpha2	PAFAH1B2	25.6	31	4	1	1	1	1.6675e+06
Q9BXP5	Serrate RNA effector molecule homolog	SRRT	100.6	31	1	1	1	1	2.1324e+06
Q16555	Dihydropyrimidinase-related protein 2	DPYSL2	62.3	31	2	1	1	1
Q8NBS9	Thioredoxin domain-containing protein 5	TXNDC5	47.6	31	3	1	1	1
Q14318	Peptidyl-prolyl cis-trans isomerase FKBP8	FKBP8	44.5	31	4	1	1	1	2.02355e+06
Q15404	Ras suppressor protein 1	RSU1	31.5	31	6	1	1	1	1.03859e+06
P62899	60S ribosomal protein L31	RPL31	14.5	31	7	1	1	1	12579928
O95573	Long-chain-fatty-acid--CoA ligase 3	ACSL3	80.4	31	1	1	1	1	1.68923e+06
P42766	60S ribosomal protein L35	RPL35	14.5	31	8	1	1	1	10303305
P07384	Calpain-1 catalytic subunit	CAPN1	81.8	30	3	2	2	2	5.47192e+06
P13667	Protein disulfide-isomerase A4	PDIA4	72.9	30	3	1	1	1	1.76963e+06
Q6N069	N-alpha-acetyltransferase 16, NatA auxiliary subunit	NAA16	101.4	30	1	1	1	1	13589213
Q13573	SNW domain-containing protein 1	SNW1	61.5	30	4	1	1	1
P00492	Hypoxanthine-guanine phosphoribosyltransferase	HPRT1	24.6	30	5	1	1	1	474669
P54577	Tyrosine--tRNA ligase, cytoplasmic	YARS1	59.1	30	2	1	1	1	1.85569e+06
Q04323	UBX domain-containing protein 1	UBXN1	33.3	30	6	1	1	1	1507910
P62491	Ras-related protein Rab-11A	RAB11A	24.4	30	6	1	1	1	4.59866e+06
Q15651	High mobility group nucleosome-binding domain-containing protein 3	HMGN3	10.7	30	13	1	1	1	3.80445e+06
O75663	TIP41-like protein	TIPRL	31.4	29	9	1	1	1	829951
O00154	Cytosolic acyl coenzyme A thioester hydrolase	ACOT7	41.8	29	3	1	1	1	1.84295e+06
Q9UQ16	Dynamin-3	DNM3	97.7	29	1	1	1	1	2281600
P62942	Peptidyl-prolyl cis-trans isomerase FKBP1A	FKBP1A	11.9	29	12	1	1	1	6.45986e+06
Q13428	Treacle protein	TCOF1	152	29	2	2	2	2	5.68329e+06
Q99698	Lysosomal-trafficking regulator	LYST	428.9	29	0	1	1	1	3695604
P09960	Leukotriene A-4 hydrolase	LTA4H	69.2	29	2	1	1	1	1.88456e+06
Q15102	Platelet-activating factor acetylhydrolase IB subunit alpha1	PAFAH1B3	25.7	29	4	1	1	1	1328365
Q9NZN8	CCR4-NOT transcription complex subunit 2	CNOT2	59.7	29	3	1	1	1	9490149
O75146	Huntingtin-interacting protein 1-related protein	HIP1R	119.3	29	1	1	1	1	906502
Q9Y399	28S ribosomal protein S2, mitochondrial	MRPS2	33.2	29	3	1	1	1
O94832	Unconventional myosin-Id	MYO1D	116.1	29	1	1	1	1	1.94992e+06
P62750	60S ribosomal protein L23a	RPL23A	17.7	29	8	1	1	1	7650713
P16949	Stathmin	STMN1	17.3	28	9	1	1	1	5.01401e+06
Q96MU7	YTH domain-containing protein 1	YTHDC1	84.6	28	1	1	1	1	6698156
Q92890	Ubiquitin recognition factor in ER-associated degradation protein 1	UFD1	34.5	28	4	1	1	1	1.43254e+06
Q9NQH7	Xaa-Pro aminopeptidase 3	XPNPEP3	57	28	1	1	1	1	117316224
O15143	Actin-related protein 2/3 complex subunit 1B	ARPC1B	40.9	28	5	1	1	1	4144712
Q969Z0	FAST kinase domain-containing protein 4	TBRG4	70.7	28	2	1	1	1	1.55078e+06
Q9UDY2	Tight junction protein ZO-2	TJP2	133.9	28	1	1	1	1	2.16312e+06
P52565	Rho GDP-dissociation inhibitor 1	ARHGDIA	23.2	28	8	1	1	1	6092610
Q15257	Serine/threonine-protein phosphatase 2A activator	PTPA	40.6	28	3	1	1	1	2.23638e+06
Q9Y617	Phosphoserine aminotransferase	PSAT1	40.4	28	3	1	1	1	2.58082e+06
O95456	Proteasome assembly chaperone 1	PSMG1	32.8	28	3	1	1	1
P28070	Proteasome subunit beta type-4	PSMB4	29.2	28	4	1	1	1	1982046
P28072	Proteasome subunit beta type-6	PSMB6	25.3	28	5	1	1	1	4.73975e+06
Q8TAT6	Nuclear protein localization protein 4 homolog	NPLOC4	68.1	27	3	1	1	1
Q13162	Peroxiredoxin-4	PRDX4	30.5	27	5	1	1	1	1572551
P55327	Tumor protein D52	TPD52	24.3	27	6	1	1	1
Q13617	Cullin-2	CUL2	86.9	27	1	1	1	1	11166474
P11172	Uridine 5'-monophosphate synthase	UMPS	52.2	27	4	1	1	1
Q9P258	Protein RCC2	RCC2	56	27	1	1	1	1	4.08414e+06
Q7Z6Z7	E3 ubiquitin-protein ligase HUWE1	HUWE1	481.6	27	0	1	1	1
Q16531	DNA damage-binding protein 1	DDB1	126.9	27	1	1	1	1	4.78856e+06
Q9Y2A7	Nck-associated protein 1	NCKAP1	128.7	27	1	1	1	1	1.85823e+06
Q8WYA6	Beta-catenin-like protein 1	CTNNBL1	65.1	27	1	1	1	1	1.09617e+06
Q9NYQ6	Cadherin EGF LAG seven-pass G-type receptor 1	CELSR1	329.3	27	0	1	1	1	4.61893e+06
Q8WXG9	Adhesion G-protein coupled receptor V1	ADGRV1	692.6	26	0	1	1	1	1.52294e+06
Q9ULC4	Malignant T-cell-amplified sequence 1	MCTS1	20.5	26	9	1	1	1
Q1KMD3	Heterogeneous nuclear ribonucleoprotein U-like protein 2	HNRNPUL2	85.1	26	1	1	1	1	2485909
Q9Y678	Coatomer subunit gamma-1	COPG1	97.7	26	1	1	1	1	7383107
O14684	Prostaglandin E synthase	PTGES	17.1	26	7	1	1	1	3641852
P18077	60S ribosomal protein L35a	RPL35A	12.5	26	11	1	1	1	844857
P08621	U1 small nuclear ribonucleoprotein 70 kDa	SNRNP70	51.5	26	3	1	1	1	5880013
Q01581	Hydroxymethylglutaryl-CoA synthase, cytoplasmic	HMGCS1	57.3	26	2	1	1	1	2.92467e+06
P60981	Destrin	DSTN	18.5	26	7	1	1	1	3096954
Q15019	Septin-2	SEPTIN2	41.5	26	2	1	1	1	1.35256e+06
Q6SA08	Testis-specific serine/threonine-protein kinase 4	TSSK4	37.4	25	2	1	1	1	2511410
P02743	Serum amyloid P-component	APCS	25.4	25	3	1	1	1	5.94193e+06
P60900	Proteasome subunit alpha type-6	PSMA6	27.4	25	5	1	1	1	3.28692e+06
P62857	40S ribosomal protein S28	RPS28	7.8	25	16	1	1	1	820035
Q14978	Nucleolar and coiled-body phosphoprotein 1	NOLC1	73.6	25	2	1	1	1	1.82153e+06
P62244	40S ribosomal protein S15a	RPS15A	14.8	25	6	1	1	1	11063763
Q9Y570	Protein phosphatase methylesterase 1	PPME1	42.3	25	2	1	1	1	6736772
Q9Y5B6	PAX3- and PAX7-binding protein 1	PAXBP1	104.7	25	1	1	1	1	24473206
P40616	ADP-ribosylation factor-like protein 1	ARL1	20.4	25	6	1	1	1	2.71266e+06
Q07020	60S ribosomal protein L18	RPL18	21.6	25	5	1	1	1	6155422
P20929	Nebulin	NEB	772.4	25	0	1	1	1	5.15091e+06
P62910	60S ribosomal protein L32	RPL32	15.9	25	10	1	1	1
Q92878	DNA repair protein RAD50	RAD50	153.8	25	0	1	1	1	22943434
Q99471	Prefoldin subunit 5	PFDN5	17.3	25	12	1	1	1	475709
P20290	Transcription factor BTF3	BTF3	22.2	25	3	1	1	1	3.42345e+06
P43246	DNA mismatch repair protein Msh2	MSH2	104.7	25	2	1	1	1	1.00579e+06
Q8TAM2	Tetratricopeptide repeat protein 8	TTC8	61.5	24	1	1	1	1	8.17069e+06
Q9NUQ8	ATP-binding cassette sub-family F member 3	ABCF3	79.7	24	1	1	1	1	1.25027e+06
Q92599	Septin-8	SEPTIN8	55.7	24	2	1	1	1	2922741
P15121	Aldo-keto reductase family 1 member B1	AKR1B1	35.8	24	3	1	1	1	4090441
P62241	40S ribosomal protein S8	RPS8	24.2	24	6	1	1	1	11511460
P62328	Thymosin beta-4	TMSB4X	5.1	24	25	1	1	1	6045334
P01701	Immunoglobulin lambda variable 1-51	IGLV1-51	12.2	23	7	1	1	1	38619816
P60228	Eukaryotic translation initiation factor 3 subunit E	EIF3E	52.2	23	2	1	1	1	2.40988e+06
O43765	Small glutamine-rich tetratricopeptide repeat-containing protein alpha	SGTA	34	23	5	1	1	1	2.92902e+06
P54105	Methylosome subunit pICln	CLNS1A	26.2	23	5	1	1	1	5.78229e+06
Q16795	NADH dehydrogenase [ubiquinone] 1 alpha subcomplex subunit 9, mitochondrial	NDUFA9	42.5	23	3	1	1	1	594112
Q9BR76	Coronin-1B	CORO1B	54.2	23	2	1	1	1
P26640	Valine--tRNA ligase	VARS1	140.4	23	1	1	1	1	2.00747e+06
P17655	Calpain-2 catalytic subunit	CAPN2	79.9	23	3	1	1	1	2.88632e+06
Q00341	Vigilin	HDLBP	141.4	23	1	1	1	1	1.83498e+06
Q9UNM6	26S proteasome non-ATPase regulatory subunit 13	PSMD13	42.9	23	3	1	1	1	4.00104e+06
Q99536	Synaptic vesicle membrane protein VAT-1 homolog	VAT1	41.9	23	4	1	1	1
Q14690	Protein RRP5 homolog	PDCD11	208.6	23	1	1	1	1
Q9H6S3	Epidermal growth factor receptor kinase substrate 8-like protein 2	EPS8L2	80.6	23	2	1	1	1	4315148
Q14019	Coactosin-like protein	COTL1	15.9	23	4	1	1	1	4756620
Q9UKF6	Cleavage and polyadenylation specificity factor subunit 3	CPSF3	77.4	23	1	1	1	1	1.38062e+06
P38606	V-type proton ATPase catalytic subunit A	ATP6V1A	68.3	22	3	1	1	1
P62316	Small nuclear ribonucleoprotein Sm D2	SNRPD2	13.5	22	8	1	1	1	3.01639e+06
P13995	Bifunctional methylenetetrahydrofolate dehydrogenase/cyclohydrolase, mitochondrial	MTHFD2	37.9	22	7	1	1	1	2.01451e+06
Q9BUP0	EF-hand domain-containing protein D1	EFHD1	26.9	22	4	1	1	1	2.23337e+06
P80404	4-aminobutyrate aminotransferase, mitochondrial	ABAT	56.4	22	2	1	1	1
Q5K651	Sterile alpha motif domain-containing protein 9	SAMD9	184.2	22	1	1	1	1	676736
P16144	Integrin beta-4	ITGB4	202	22	1	1	1	1	3950536
P00918	Carbonic anhydrase 2	CA2	29.2	21	6	1	1	1
Q8NC24	RELT-like protein 2	RELL2	32.4	21	2	1	1	1	14160502
P51532	Transcription activator BRG1	SMARCA4	184.5	21	1	1	1	1
Q9UHX1	Poly(U)-binding-splicing factor PUF60	PUF60	59.8	21	3	1	1	1
O00273	DNA fragmentation factor subunit alpha	DFFA	36.5	21	5	1	1	1	8762743
P48506	Glutamate--cysteine ligase catalytic subunit	GCLC	72.7	21	1	1	1	1	1.20195e+06
Q96HE7	ERO1-like protein alpha	ERO1A	54.4	21	3	1	1	1	2.79684e+06
O14579	Coatomer subunit epsilon	COPE	34.5	21	7	1	1	1	2.97135e+06
Q92499	ATP-dependent RNA helicase DDX1	DDX1	82.4	21	1	1	1	1	2088573
P62495	Eukaryotic peptide chain release factor subunit 1	ETF1	49	21	3	1	1	1	5340268
Q14232	Translation initiation factor eIF-2B subunit alpha	EIF2B1	33.7	21	2	1	1	1	1.78973e+06
Q02543	60S ribosomal protein L18a	RPL18A	20.7	21	6	1	1	1	5685967
P36776	Lon protease homolog, mitochondrial	LONP1	106.4	21	1	1	1	1
P18887	DNA repair protein XRCC1	XRCC1	69.4	21	2	1	1	1	3069424
Q9UBB6	Neurochondrin	NCDN	78.8	20	2	1	1	1
Q9NQG5	Regulation of nuclear pre-mRNA domain-containing protein 1B	RPRD1B	36.9	20	5	1	1	1	2.16254e+06
